# Supplementary material for: TGx-DDI (toxicogenomic DNA damage-inducing) biomarker validation: multi-site ring trial supporting regulatory use
Source: Toxicol Sci. 2025 Oct 1;208(2):233–43. doi: 10.1093/toxsci/kfaf138 (PMC12646585; doi:10.1093/toxsci/kfaf138)
Supplement: kfaf138_Supplementary_Data [file kfaf138_supplementary_data.zip]

Archive with 6 entries (5 files):
- kfaf138_Supplementary_Data/
- kfaf138_Supplementary_Data/toxsci-25-0384-File005.pdf
- kfaf138_Supplementary_Data/toxsci-25-0384-File006.xlsx
- kfaf138_Supplementary_Data/toxsci-25-0384-File007.xlsx
- kfaf138_Supplementary_Data/toxsci-25-0384-File008.xlsx
- kfaf138_Supplementary_Data/toxsci-25-0384-File009.pdf
