# Supplementary material for: TGx-DDI (toxicogenomic DNA damage-inducing) biomarker validation: multi-site ring trial supporting regulatory use
Source: Toxicol Sci. 2025 Oct 1;208(2):233–43. doi: 10.1093/toxsci/kfaf138 (PMC12646585; doi:10.1093/toxsci/kfaf138)
Supplement: kfaf138_Supplementary_Data [file kfaf138_supplementary_data.zip › kfaf138_Supplementary_Data/toxsci-25-0384-File006.xlsx]

## Sheet: SSRM
1. Study Summary Reporting Module			INSTRUCTIONS TO DATA PROVIDERS: Use Column E for data entry. Text in italics are instructions (e.g. reporting tips) for the data submitter for individual reporting fields. Text in bold italics are instructions for the data submitter that are applicable to all reporting elements in a section. For additional clarification regarding a reporting field, please refer to the corresponding guidance docum…
Red = Recommended
Blue = Optional
RELEVANT MODULE	REPORTING ELEMENT	RECOMMENDED / OPTIONAL	INPUT	NOTES AND INSTRUCTIONS FOR DATA PROVIDERS
1.1. Study Identifiers	1.1.1. Abstract	Recommended	Standard in vitro genotoxicity assays often suffer from low specificity, leading to irrelevant positive findings that require costly in vivo follow-up studies. The TGx-DDI (Toxicogenomic DNA Damage-Inducing) transcriptomic biomarker was developed to address this limitation by identifying DNA damage-inducing compounds through gene expression profiling in human TK6 lymphoblastoid cells. To qualify …	Provide a narrative abstract describing the toxicology study. Identify the test item(s) and Include details of the experimental models, general design (e.g. dose-response, time series, etc.), omics technology used and data omics analyses that were performed. Please also provide a brief description of the results of regulatory interest.
	Links to related study records
	1.1.2. Study identifier	Recommended	TGx-DDI: CEBS Database https://cebs-ext.niehs.nih.gov/cebs/paper/16080/private/ZDNhM2VlYTljMDk1N2VkNTNiNzZlYTFmMzRjMzQ5M2EK	Provide a unique identifier for this study.
	1.1.3. Standardised toxicology dataset	Recommended	Li HH, Chen R, Hyduke DR, Williams A, Frötschl R, Ellinger-Ziegelbauer H, O'Lone R, Yauk CL, Aubrecht J, Fornace AJ Jr. Development and validation of a high-throughput transcriptomic biomarker to address 21st century genetic toxicology needs. Proc Natl Acad Sci U S A. 2017 Dec 19;114(51):E10881-E10889. doi: 10.1073/pnas.1714109114.	If applicable, provide a link to a standardized toxicology dataset associated with this study. An example is linkage to an OECD test dataset (e.g. IUCLID ESR)
	1.1.4. Complete omics dataset	Recommended	https://cebs-ext.niehs.nih.gov/cebs/paper/16080/private/ZDNhM2VlYTljMDk1N2VkNTNiNzZlYTFmMzRjMzQ5M2EK	If applicable, provide a link to the complete omics dataset associated with this study. An example is linkage to a MetaboLights, ArrayExpress or NCBI GEO dataset accession number.
Toxicology Experiment Module
1.2. Study Rationale	1.2.1. Background Information	Recommended	Genotoxicity testing is a fundamental component of preclinical safety assessment for pharmaceuticals, chemicals, and environmental agents. Regulatory guidelines, such as those established by the OECD, ICH, and FDA, require a standard battery of assays to evaluate mutagenic and clastogenic potential. This battery includes the Ames test (OECD TG 471), in vitro chromosomal aberration test (OECD TG 4…	Provide necessary background information for the end user to understand the rationale for why the study was undertaken, including the regulatory question(s).
	1.2.2. Objectives	Recommended	The TGx-DDI biomarker was developed to address the limitations of traditional in vitro genotoxicity assays, particularly their low specificity in detecting true genotoxic hazards. TGx-DDI is a composite safety biomarker panel intended to provide additional mechanistic information to augment current genotoxicity hazard assessment. It should be applied following a positive in vitro mammalian cell c…	Clearly define the objectives of the omic study toward informing the regulatory question. Describe whether the omic study results are intended to be interpreted in isolation or in combination with results from other (non-omics) studies
	1.2.3. Test item
	a. Test item name	Recommended	Provided in Tab Appendix 1
	b. Test Item CAS (if number exists)	Recommended	Provided in Tab Appendix 1
	c. Test item SMILES	Recommended	Provided in Tab Appendix 1
	d. Test item IUPAC name	Recommended	Provided in Tab Appendix 1
	e. Test item - Additional information where available, e.g. InChi, Distributed Structure-Searchable Toxicity (DSSTox) substance identifier (DTXSID), etc.	Optional
	f. Test item - sources of identifiers	Recommended	Provided in Tab Appendix 1
	1.2.4. Test System Characteristics (In Vivo)	Enter all characteristics of the in vivo test system that are known. If unknown, report "UNKNOWN". If not an in vivo study, enter "NOT IN VIVO STUDY"
	a. Species	Recommended	NOT IN VIVO STUDY
	b. Strain	Recommended	NOT IN VIVO STUDY
	c. Sex	Recommended	NOT IN VIVO STUDY
	d. Age	Recommended	NOT IN VIVO STUDY
	1.2.5. Test System Characteristics (In Vitro)	Enter all characteristics of the in vitro test system that are known. If unknown, report "UNKNOWN". If not an in vitro study, enter "NOT IN VITRO STUDY"
	a. Cell type	Recommended	TK6 lymphoblastoid cells
	b. Species of origin	Recommended	human
	1.2.6. Study Design
	a. Dose levels (including units)	Recommended	Provided in Tab Appendix 2
	b. Dose intervals (including units)	Recommended	Provided in Tab Appendix 2
	c. Number of biological replicates per treatment condition	Recommended	3
	d. Timetable - sample collection	Recommended	Treatment without S9: 4 hour exposure; treatment with S9: 3 hour coexposure to S9 and chemicals followed by a 4 hour recovery time.
	1.2.7. Treatment Conditions
	a. Route of administration	Recommended	Cell culture media
	b. Identity of vehicle	Recommended	DMSO, H2O, ethanol, 1M NH4OH, MeOH, specified in Appendix 2
	1.2.8. Sample Collection
	a. Type of biological sample for omics (in vitro: cells, cell media, etc.; in vivo: biofluid, cells, tissue, organ, organism, etc.)	Recommended	RNA extracts
	b. Sample preservation method	Recommended	-80°C
Platform-specific Data Acquistion and Processing Reporting Module (DAPRM)
1.3. Data Acquisition and Processing	1.3.1. DAPRM Module(s)	Recommended	See DAPRM - NanoString
	1.3.2. Omics technology, manufacturer and model	Recommended	NanoString nCounter Analysis System	Please specify the manufacturer and model of the omics technology used in the experiment (e.g. LC-MS(/MS) - Thermo Scientific Vanquish UHPLC Q Exactive mass spectrometer, Microarray - Affymetrix Mouse Gene 2.0 ST Array, etc)
	1.3.3. Description and rationale for data acquistion approach	Recommended	All sites participating in the ring trial were required to use the NanoString platform (RNA) for transcriptomic assessment, as future implementation of the biomarker will likely be enhanced through demonstration of its compatibility with high-throughput systems such as NanoString. Preliminary studies on this platform also support the high degree of accuracy of the TGx-DDI biomarker in predicting …
	1.3.4. Sample preparation method	Recommended	RNA was extracted from cultured cells using the Qiagen RNeasy Mini Kit.	Please provide a breif description of the sample preparation method (e.g. RNA/metabolite extraction method, cell lysis, etc.)
	1.3.5. Demonstration of quality of analysis (i.e. QA/QC used)	Recommended	The Agilent RNA 6000 Nano Bioanalyzer kit is used along with the Agilent 2100 Bioanalyzer to assess RNA quality by obtaining an RNA Integrity Number (RIN). Only samples with RIN > 7 were subjected to further analysis. The sequencing data was analyzed using the NanoString nSolver™ Analysis Software, of which a set of QA/QC parameters were established in the analysis pipeline. Detailed procedures a…
Data Analysis Reporting Module
1.4. Data Analysis	1.4.1. DARM Module(s)	Recommended	See DAPRM - NanoString	Please identify the Data Analysis Reporting Module(s) used in this experiment
	1.4.2. Description and rationale for data analysis approach	Recommended	Raw transcriptomic data were analyzed following standard workflows established for TGx-DDI analysis. Details are provided in the ring-trial SOPs.

## Sheet: TERM
2. Toxicology Experiment Reporting Module			INSTRUCTIONS TO DATA PROVIDERS: Use Column D for data entry. Text in italics are instructions (e.g. reporting tips) for the data submitter for individual reporting fields. Text in bold italics are instructions for the data submitter that are applicable to all reporting elements in a section. For additional clarification regarding a reporting field, please refer to the corresponding guidance docum…
Red = Recommended
Blue = Optional
REPORTING CATEGORY	REPORTING ELEMENT	RECOMMENDED / OPTIONAL	INPUT	NOTES AND INSTRUCTIONS FOR DATA PROVIDERS
2.1. Study Rationale	2.1.1. Background information	Recommended	Genotoxicity testing is a fundamental component of preclinical safety assessment for pharmaceuticals, chemicals, and environmental agents. Regulatory guidelines, such as those established by the OECD, ICH, and FDA, require a standard battery of assays to evaluate mutagenic and clastogenic potential. This battery includes the Ames test (OECD TG 471), in vitro chromosomal aberration test (OECD TG 4…
	2.1.2. Objectives	Recommended	The TGx-DDI biomarker was developed to address the limitations of traditional in vitro genotoxicity assays, particularly their low specificity in detecting true genotoxic hazards. TGx-DDI is a composite safety biomarker panel intended to provide additional mechanistic information to augment current genotoxicity hazard assessment. It should be applied following a positive in vitro mammalian cell c…
	2.1.3. Test guideline compliance	Optional		If appropriate, please refer to which OECD Test Guidelines have been followed in the performance of the method.
	2.1.4. Mechanistic understanding	Recommended	This study provides mechanistic insights into transcriptional changes in key DNA damage response pathways (e.g., p53 responsive genes), indicating whether the test compound causes DNA damage potentially relevant to in vivo human genotoxicity or carcinogenicity.
	2.1.5. Model selection	see reporting fields below
	a. For in vivo studies, describe why the selected animal species, model and tissue was used?	Recommended	NOT IN VIVO STUDY
	b. Rationale for the species and strain used	Recommended	NOT IN VIVO STUDY
	c. For in vitro studies, describe relevance of test system to tissue/organ/species of interest	Recommended	The TGx-DDI biomarker is first developed and extensively validated using human TK6 lymphoblastoid cells. it is a widely accepted in vitro models for genotoxicity testing.
	2.1.6. Dose / concentration level and interval selection	Recommended	Concentrations were selected based on experience from a previous study (Li et al., 2017).	Report dose levels & rationale for dose level selection
	2.1.7. Route of administration	Recommended	Cell culture media	Report route of administration and rationale for selecting this route.
	2.1.8. Time point selection	Recommended	A 3- to 4-hour exposure window is selected to capture early transcriptional responses associated with DNA damage. Longer exposure may introduce secondary chromosomal damage caused by cytotoxicity or general cellular stress, which could lead to misclassification or false positives.	Report time points & rational for time point selection
	2.1.9. Samples and Replicates	see reporting fields below
	a. Biological replicate number	Recommended	1	Report the number of biological replicates used in the study and scientific rationale for group sizes
	b. Number of technical and analytical replicates	Recommended	3	Report the number of technical and/or analytical replicates used in the study and underlying scientific rationale.
	2.1.10. Limitations	Optional		If known, describe study limitations that could affect the outcome of interpretation of results.
2.2 Test and Control items	2.2.1. Test item name	Recommended	Provided in Tab Appendix 1
	2.2.2. Formulation composition (if test item is a mixture)	see reporting fields below
	a. Identify substances that make up the mixture	Recommended	N/A
	b. Relative proportions of substances (if known)	Recommended	N/A
	2.2.3. Preparation of test item (composition)
	a. Concentration of test item	Recommended	N/A
	b. Concentration of diluent(s)	Recommended	N/A
	c. Identification of impurities	Recommended	N/A
	2.2.4. Physiochemical properties		Enter all physiochemical properties of the test article that are known. If unknown, report "UNKNOWN"
	a. Appearance/physical state/colour	Optional
	b. Molecular weight	Recommended	Provided in Tab Appendix 1
	c. Melting point/freezing point	Optional
	d. Boiling point	Optional
	e. pH	Optional
	f. Viscosity	Optional
	g. Density	Optional
	h. Vapour pressure	Optional
	i. Partition coefficient (octanol/water)	Optional
	j. Water solubility	Optional
	k. Fat solubility of solid and liquid substances	Optional
	l. Particle size distribution/fibre length and diameter distribution (if applicable)	Recommended	N/A	If test item is not a fiber or particle, input "NA".
	m. Additional physicochemical information (i.e. agglomeration, porosity, etc.) (if applicable)	Optional
	2.2.5. Chemical Stability		Enter all parameters regarding chemical stability of the test article that are known. If unknown, report "UNKNOWN"
	a. Stability in organic solvents and identity of relevant degradation products	Optional
	b. Stability: thermal, sunlight, metals (if relevant)	Optional
	c. Stability: dissociation constant (if relevant)	Optional
	2.2.6. Commercial Source		Enter all parameters regarding test article sourcig that are known. If not reported by commercial source, report "INFO NOT AVAILABLE"
	a. Vendor	Recommended	Info not available. All the samples were distributed from Georgetown University with blind codes.
	b. Manufacture ID	Recommended	Info not available.
	c. Lot (Batch) number	Recommended	Info not available.
	d. Purity	Recommended	Info not available.
	e. Salt form	Recommended	Info not available.
	f. Expiration date	Recommended	Info not available.
	g. Storage	Recommended	Info not available.
	2.2.7. Test Item-Specific Identifiers		Enter all test item specific identifiers that are known and the source if the identifier for each identifier reported. If the test article does not have one of these identifiers, enter "NA"
	a. CAS	Recommended	Provided in Tab Appendix 1
	b. SMILES	Recommended	Provided in Tab Appendix 1
	c. IUPAC name	Recommended	Provided in Tab Appendix 1
	d. Additional information where available (e.g. InChi, Distributed Structure-Searchable Toxicity (DSSTox) substance identifier (DTXSID), etc.)	Optional
	e. Sources of identifiers	Optional	Provided in Table 1 in SSRM.
2.3 Test System Characteristics	2.3.1. General Characteristics of the Test System or Subject (In Vivo) (if applicable)		Enter all characteristics of the in vivo test system that are known. If unknown, report "UNKNOWN". If not an in vivo study, enter "NOT IN VIVO STUDY"
	a. Animal species	Recommended	NOT IN VIVO STUDY
	b. Strain	Recommended	NOT IN VIVO STUDY
	c. Sex	Recommended	NOT IN VIVO STUDY
	d. Age during study	Recommended	NOT IN VIVO STUDY
	e. Developmental stage	Recommended	NOT IN VIVO STUDY
	f. Individual weights/lengths at start	Recommended	NOT IN VIVO STUDY	Provide a range of weights or a table of weights as as a data object.
	g. Supplier	Recommended	NOT IN VIVO STUDY
	h. Any interventions that were carried out before or during the experiment	Recommended	NOT IN VIVO STUDY
	i. Quality criteria before use	Recommended	NOT IN VIVO STUDY
	j. Health status and acclimation prior to study start	Recommended	NOT IN VIVO STUDY
	k. Randomisation of animals to groups	Recommended	NOT IN VIVO STUDY	Provide a description of the randomization scheme or a table of group assignments as a data object.
	l. Other	Optional	NOT IN VIVO STUDY	Provide other relevant information regarding the in vivo test system that may be of use for regualtory applications.
	2.3.2. General Characteristics of the Test System or Subject (In Vitro) (if applicable)		Enter all characteristics of the in vitro test system that are known. If unknown, report "UNKNOWN". If not an in vitro study, enter "NOT IN VITRO STUDY"
	a. Cell type (cell line or primary cells, tumour cells, etc.)	Recommended	TK6 human lymphoblastoid cell line
	b. Origin (animal/organ/tissue)	Recommended	Homo sapiens, human, isolated from the spleen of a 5-year-old, male with hereditary spherocytosis.
	c. Cell passage number	Recommended
	d. Differentiation stage	Recommended
	e. Absence of mycoplasma	Recommended
	f. Metabolic competence	Recommended	Limited metabolic competence
	g. Supplier	Recommended	ATCC CRL-8015
	h. Quality criteria before use	Recommended	N/A
	i. Other	Optional		Provide other relevant information on the in vitro test system that may be of use for regulatory applications.
	2.3.3. Housing and husbandry (In Vivo)		Enter all details of the housing and husbandry of test animals used in the toxicology study. If unknown, report "UNKNOWN". If not an in vivo study, enter "NOT IN VIVO STUDY". If a reporting element is not applicable to the in vivo model, enter "NA"
	a. Type of facility (e.g. specific pathogen free [SPF])	Recommended	NOT IN VIVO STUDY
	b. Type of cage or housing	Recommended	NOT IN VIVO STUDY
	c. Bedding material	Recommended	NOT IN VIVO STUDY
	d. Number of cage companions	Recommended	NOT IN VIVO STUDY
	e. Tank shape (for fish) and its material	Recommended	NOT IN VIVO STUDY
	f. Breeding programme	Recommended	NOT IN VIVO STUDY
	g. Light/dark cycle	Recommended	NOT IN VIVO STUDY
	h. Temperature	Recommended	NOT IN VIVO STUDY
	i. Quality of water (e.g. for aquatic toxicity tests)	Recommended	NOT IN VIVO STUDY
	j. Type of food	Recommended	NOT IN VIVO STUDY	List ingredients in food as detailed as possible, including vendor and lot number.
	k. Access to food and water	Recommended	NOT IN VIVO STUDY
	l. Environmental enrichment	Recommended	NOT IN VIVO STUDY
	m. Methods for fertilisation/collection of eggs, if applicable	Recommended	NOT IN VIVO STUDY
	n. Other	Optional	NOT IN VIVO STUDY	Provide other relevant information on the housing and husbandry of in vivo test subjects that may be of use for regulatory applications.
	2.3.4. Cell Culture Conditions (In Vitro) (if applicable)		Enter all details of the cell culture conditions used in the toxicology study. If unknown, report "UNKNOWN". If not an in vitro study, enter "NOT IN VITRO STUDY". If a reporting element is not applicable to the in vitro model, enter "NA"
	a. Incubation characteristics
	i. Temperature	Recommended	37C
	ii. CO₂/O₂ conditions	Recommended	5% CO2
	iii. Humidity	Recommended	N/A
	vi. Other	Optional		Provide other relevant information on the cell incubation conditions that may of use for regualtory applications. If none, put "NA"
	b. State of the cells before use
	i. Viability (include test used)	Recommended	N/A
	ii. Quality control	Recommended	Cells were obtained from ATCC® (CRL-8015™) and maintained following SOPs
	iii. Morphology	Recommended	Lymphoblast (rounded, non-adherent)
	iv. Recommended confluency of use	Recommended	Maintained at the cell concentration between 2 x 10^5 and 1 x 10^6 cells/ml
	v. Other	Optional		Provide other relevant information on the cell culture conditions that may be of use for regulatory applications. If none, put "NA"
	c. Culture media (in case of multiple)
	i. Use of serum	Recommended	10% Fetal bovine serum	Provide details such as species of origin, age, sex, etc. if known.
	ii. Use of antibiotics	Recommended	Gentamicin (50 mg/ml)
	d. Growth support substrates (if applicable)
	i. Use of feeder cells	Recommended	N/A
	ii. Use of matrixes or scaffolds	Recommended	N/A
2.4 Study Design	2.4.1. 3R considerations
	a. Breifly describe how the study addresses the 3R principles	Optional		Briefly describe how the study addresses 3R principles
	2.4.2. Dose Selection
	a. Dose levels	Recommended	Provided in Tab Appendix 2	Report each of the dose levels / concentrations used in the study and identify the matched vehicle/solvent controls to be used.
	b. Dose intervals	Recommended	Provided in Tab Appendix 2	Indicate the dose interval (e.g. acute single or chronic dosing) and exposure duration (e.g. hours, days, weeks, or months) used in the study, including units..
	2.4.3. Description of test method instruments, equipment and reagents
	a. Commercial source	Recommended	Provided in the SOPs established for the validation ring trial by HESI Global in consultation with the FDA	Detail the suppliers/manufacturers of instrumentation, other laboratory equipment and reagents relevant to the study.
	b. Manufacturer's instrument model identification	Optional	Provided in the SOPs established for the validation ring trial by HESI Global in consultation with the FDA
	c. Manufacturer's reagent and kit information	Recommended	Provided in the SOPs established for the validation ring trial by HESI Global in consultation with the FDA
	d. Any special safety/handling requirements	Optional	Provided in the SOPs established for the validation ring trial by HESI Global in consultation with the FDA
	2.4.4. Types of treatments
	a. Controls	Recommended	Vehicle control, specified in Tab Appendix 2; caffeine, bleomycin, benzo[a]pyrene were included as the negative or positive controls	Provide descriptions of all control sample types used in the toxicology experiment. This includes positive, negative and/or vehicle controls or blanks.
	b. Pre-treatments (e.g. metabolic activation)	Recommended	If the test compound required metabolic activation, cells were co-exposed to the compound in the presence of rat liver S9 mix.	If applicable, describe if any relevant pre-treatments of test subjects or cells occurred prior application of test item that may impact results. Examples would be a switch from growth media to test media for in vitro studies or induction of metabolic enzymes in in vivo studies. If no such pre-treatments were used, report "NONE"
	c. Acclimation	Recommended	Once TK6 cells reach their normal growth rate (~16hr for doubling), expand for one more passage before seeding for toxicogenomics.	If applicable, describe acclimiation of test subjects to the testing environment prior to application of test item. If no such acclimiation occurred, reported "NONE".
	d. Types of replicates	Recommended	Technical replicates	Provide a narrative description of the types of replicates used in the experiment. For example: 1) in in vivo studies, biological replicates are individual animals who receive the same treatment. 2) in vitro studies biological replicates may be considered samples that were administered the same treatment but sampled from independent cultures or replicated experiments. Technical repliaces are trea…
	2.4.5. Number of animals/samples per treatment
	a. Biological replicates	Recommended	1	Clearly describe the number of biological replicates in each treatment condition. Information may be provided as a data object. If so, report the file name of the data object.
	b. Technical/analytical replicates	Recommended	3	Clearly describe the number of technical replicates and/or analytical replicates in the study. Information may be provided as a data object. If so, report the file name of the data object
	2.4.6. Statistical Design
	a. Exposure design	Recommended	N/A	Provide a breif description of the statistical approaches used in the toxicology experiment study design to guard against bias in the data. Examples include randomized block, latin square, incomplete block, etc.
	b. Sampling schemes	Recommended	N/A	Provide a brief description of the sampling scheme used in the toxicology experiment to prevent sample collection bias and to ensure proper sample labeling post-collection. Examples include sequential, stratified, systematic, randomized, ranked set, etc.
	c. Sample blinding	Recommended	All compounds were blinded during experiment conduction and data analysis.	Provide a breif description of sample blinding approaches used after sample collection to prevent bias in downstream sample processing.
	2.4.7. Observations/examinations during treatment		Enter details regarding observations that may have occurred during the toxicology study that are critical for data interpretation and/or other data streams that may be informative for data interpretation. If such information exists and is deemed relevant by the data provider, please provide a breif description, a link to where such information could be found or name of a data object included with…
	a. In-life cage-side or clinical observations, feed consumption, and body weight in for in vivo experiments	Optional
	b. Toxicokinetics	Optional
	c. Histopathology and organ weight	Optional
	d. Clinical chemistry and pathology in in vivo experiments	Optional
	e. Reason animals were removed from the study	Optional
	f. Cytological analyses in in vivo experiments	Optional
	g. Cytobiological examinations in in vitro experiments	Optional
	h. Other biochemical and/or molecular biological analyses	Optional
2.5 Treatment Conditions	2.5.1. Route of administration (in vivo)	Recommended	NOT IN VIVO STUDY	Indicate the route of administration used in the in vivo toxicology study (e.g. roal, dermal, inhalation, etc). If not an in vivo study, enter "NOT IN VIVO STUDY"
	2.5.2. Route of administration (in vitro)	Recommended	Cell culture media	Indicate the route of administration used in the in vitro toxocology study (e.g. dissolution in media, air-liquid interface, etc.). If not an in vitro study, enter "NOT IN VITRO STUDY"
	2.5.3. Housing condition modifications relevant to test article treatment (in vivo)	Optional		Describe any modifications of the in vivo housing conditions that occur before or during test item exposure that may influence the outcome. Examples include fasting periods prior to dosing, application of anesthesia or analgesics, etcs. If not an in vivo study enter "NO IN VIVO STUDY"
	2.5.4. Culture condition modifications relevant to test article treatment (in vitro)	Optional		Describe any modifications of the in vitro cell culture conditions that occur before or during test item exposure that may influence the outcome. Examples include switching from growth media to test media for chemical exposures or using cultureware that limits evaporation or changes gas diffusion properties. If not an in vitro study, enter "NOT IN VITRO STUDY".
	2.5.5. Test Item Preparation		Describe all the steps involves in test item preparation prior to administration to the text subjects (in vivo) or test system (in vitro). If not applicate, input "NA". If unkonwn, input "UNKNOWN"
	a. Dilution in a vehicle	Optional
	b. Preparation steps (warming, grinding, etc.)	Optional
	c. Separation steps (centrifugation, decantation, filtration, etc.)	Optional
	d. Extraction steps (for specific test items, such as medical devices)	Optional
	e. Storage conditions	Optional
	f. Stability during storage	Optional
	g. Expiration date	Optional
	h. Whether nominal or measured concentrations were used, if applicable	Optional
	i. Analytic controls on measured concentrations, if applicable	Optional
	j. Dosing solution homogeneity	Optional
	2.5.6. Test Item Stability/Reactivity		If applicable, describe the method(s) used to assess stability or reactivity of the test item under test conditions or during test item preparation. If not applicable, input "NA".
	a. Stability of the test substance under test conditions	Optional
	b. Solubility and stability in the solvent/vehicle	Optional
	c. Reactivity of the test substance with the solvent/vehicle or the cell culture medium (if applicable)	Optional
	d. Impact of separation and extraction steps on integrity, homogeneity, concentration and stability of the prepared test item	Optional
	2.5.7. Test Item Preparation for In Vivo Studies		If applicable, describe procedures for test item preparation for in vivo toxicology experiments. If an in vivo study was performed and the described reporting fields are not applicable to the study, input "NA". If not an in vivo study, input "NOT IN VIVO STUDY".
	a. Procedures for test substance formulation/diet preparation	Optional
	b. Procedures for generation of test atmosphere and chamber description	Optional
	c. Achieved concentration	Optional
	d. Stability and homogeneity of the preparation	Optional
	e. Test material intake for dietary or drinking water studies.	Optional		Conversion from diet/drinking water or inhalation test substance concentration (ppm) to the actual dose (mg/kg body weight/day), if applicable.
	2.5.8. Vehicle Description and Delivery Volume		If applicable, describe procedures for test item preparation for in vivo toxicology experiments. If an in vivo study was performed and the described reporting fields are not applicable to the study, input "NA". If not an in vivo study, input "NOT IN VIVO STUDY".
	a. Identity of the vehicle	Recommended	NOT IN VIVO STUDY
	b. Delivery volume	Recommended	NOT IN VIVO STUDY
	c. Final concentration of vehicle in test item preparation	Recommended	NOT IN VIVO STUDY
	d. Maximum volume of liquid administered	Recommended	NOT IN VIVO STUDY
	2.5.9. Exposure Schedule		If applicable, describe procedures for test item preparation for in vivo toxicology experiments. If an in vivo study was performed and the described reporting fields are not applicable to the study, input "NA". If not an in vivo study, input "NOT IN VIVO STUDY".
	a. Frequency of test item administration	Recommended	NOT IN VIVO STUDY
	b. Time of day of dosing (in vivo)	Recommended	NOT IN VIVO STUDY
	c. Time of dosing after seeding (in vitro)	Recommended	NOT IN VIVO STUDY
	d. Recovery period	Recommended	NOT IN VIVO STUDY	Specify the length of the recovery period if any (in days, weeks or months) between the cessation of dosing and sample harvest.
	2.5.10. Housing/Culture Condition Deviations During Treatment		If during treatment procedures, conditions are different from those used during normal maintanance (see Section 2.3, Test System Characteristics) please note them here in the reporting fields below. If not applicable, report "NA"
	a. Temperature	Optional
	b. Humidity	Optional
	c. CO₂ %	Optional
	d. pH	Optional
	e. Availability and quality of nutrients	Optional
	f. Other	Optional		Describe any deviations from normal maintenance or test procedures that may affect study outcome. If not applicable, report "NA"
2.6. Study Exit and Sample Collection	2.6.1. Type of biological sample	Recommended	2D cell culture, RNA extracts	Describe the type of biological sample that will be used for omics analysis (e.g. in vitro - 2D or 3D cell culture, single cells, etc.; in vivo - cells, tissues, organs, whole organisms, fresh, frozen or paraffin embedded specimens)
	2.6.2. Study Exit (In Vivo)		If any of the following reporting fields are not applicable to the toxicology study performed, report "NA". If not an in vivo study, report "NOT IN VIVO STUDY"
	a. Anaesthetic used: substance (e.g. isoflurane, ether), dosage, route of administration	Optional		If anesthetic was used, include the substance name (e.g. isofluorane, ether), dosage, route of administration, etc.
	b. Analgesic used: substance, dosage, route of administration	Optional		If analgesia was used, include the substance name (e.g. Xylazine, Tramadol), dosage, route of admnistration and area of administration
	c. Method of euthanasia	Optional		Specify method of euthanasia (e.g. carbon dioxide asphyxiation, exsanguination, etc.)
	d. Phenotypic characteristics	Optional		If data on body weight, organ weight or other phenotypic characteristics at time of sample collection were measured, please provide a breif description, link to such data and/or data object.
	e. Methods used for collection of biological sample(s)	Optional		Describe the method used for collection of biological samples (e.g. methods for dissection, isolation of tissues or organs, etc.)
	2.6.3. Study Exit (In Vitro)		If any of the following reporting fields are not applicable to the toxicology study performed, report "NA". If not an in vitro study, report "NOT IN VITRO STUDY"
	a. Collection of biological material: method used (e.g. detergent), substance, concentration, duration	Optional		Describe the method used for collection of biological samples including addition of sampling reagents (e.g. detergents, lysis buffers, etc.). Include concentration and duration of incubation with lysis reagents.
	b. Cell density at time of harvesting	Optional		If applicable, describe the approximate cell density at the time of sample harvest
	c. Growth phase/stage	Optional		If applicable, describe the growth phase and/or stage of the cells at the time of sample collection (e.g. proliferative, confluent, differentiated, etc.)
	d. Number of culture passage	Optional		If applicble, specify the passage number of the cells used in the experiment.
	e. Morphology	Optional		If applicable for omics data interpretation, describe the morphology of the cells at the time of sample collection
	f. Methods used for collection of biological sample(s)	Optional		Describe the mechanics of the method used for collection of biological samples (e.g. removal of media, washes, scraping of materials into sampling vials, etc.)
	2.6.4. Sampling Vial
	a. Type of vial or tube	Recommended	Eppendorf tubes
	b. Chemicals within the sample tube (EDTA, heparins, etc.)	Recommended	N/A; cell pellets were stored at -80 until RNA extraction
	c. Chemicals added to preserve sample(s) (nitrogen, argon, etc.)	Recommended	N/A; cell pellets were stored at -80 until RNA extraction
	2.6.5. Washing
	a. Washing solvent(s)	Recommended	1X PBS without calcium and magnesium
	b. Washing procedure (including temperature)	Recommended	Washing was done at room temperature; procedures are described in SOPs
	2.6.6. Quenching
	a. Quench solvent	Recommended	N/A
	b. Quenching procedure (including temperature)	Recommended	N/A
	2.6.7. Pooling (or Aliquoting) of Samples
	a. Describe any sample pooling procedures	Recommended	No sample pooling was done at this stage.
	2.6.8. Sample Storage and Transport
	a. Post sample collection handling, prior to sample extraction.	Optional
	b. Storage temperature and duration	Optional
	c. Transportation method (e.g., between experimental facilities)	Optional
	d. Number of freeze-thaw cycles	Optional
	2.6.9. Time Table
	a. Treatments	Recommended	3-4 hours exposure
	b. Sample collections	Recommended	RNA extraction from cells
	c. Time since last dose administered	Recommended	4 hours in the absence of S9 mix or 7 hours (3h exposure + 4h recovery) in the presence of S9 mix
	d. Time to sample extractions	Optional
2.7. Sample Identification Codes	2.7.1. Laboratory information management system (LIMS), if applicable	Optional		Describe the LIMS system used for sample management (including software) at the laboratory where samples were generated. If a LIMS system was not used, input "NA"
	2.7.2 Method/Schema for Assigning Unique Sample Codes	Recommended	[Compound Code]-[Concentration]-[Replicate#] e.g., F-VC-1	Describe the methhod / schema used to assign sample codes to test samples.
	2.7.3. Metadata	Recommended	Provided in annex file "compiled ring-trial calls"	Provide the metadata necessary to track sample provenance and inform downstream processing and or analysis. This information should be provided as a data object. Please specify the file name of the data object here.
2.8. Supporting Data Streams	2.8.1. Describe any supporting sources of data or information for the study (e.g. cytotoxicity assessment, pilot studies, matched apical data, etc.)	Optional

## Sheet: DAPRM - NanoString
3.2. Data Acquisition and Processing Reporting Module (DAPRM) for RNA Seq and Targeted RNA-Seq Data			INSTRUCTIONS TO DATA PROVIDERS: Use Column D for data entry. Text in italics are instructions (e.g. reporting tips) for the data submitter for individual reporting fields. Text in bold italics are instructions for the data submitter that are applicable to all reporting elements in a section. For additional clarification regarding a reporting field, please refer to the corresponding guidance docum…
Red = Recommended
Blue = Optional
REPORTING CATEGORY	REPORTING ELEMENT	RECOMMENDED / OPTIONAL	INPUT	NOTES AND INSTRUCTIONS FOR DATA PROVIDERS
3.2.1. Technology	3.2.1.1. Type and version of the sequencing platform (e.g. Illumina HiSeq2500)	Recommended	NanoString nCounter® XT Assay
	3.2.1.2. Size and type of sequencing (e.g. 100 bp paired-end)	Recommended	Two probes (a reporter probe with a unique fluorescent barcode and a capture probe)
	3.2.1.3. Flow cell used (type and catalogue number)	Recommended	nCounter® Master kit (100050)
	3.2.1.5. Library type (e.g. mRNA libraries)	Recommended	mRNA libraries
	3.2.1.6. Purpose (e.g. target gene expression, quality control, etc.)	Recommended	Expression of customized codeset (72 genes)
	3.2.1.7. Other	Recommended	N/A
3.2.2. Transcriptomics Experimental Design	3.2.2.1. RNA Processing		Describe methods used for preparation of RNA samples.
	a. RNA Extraction	see reporting fields below
	i. Type of extracted RNA (e.g. total RNA, mRNA, miRNA, etc.)	Recommended	Total RNA
	ii. Extraction and purification techniques	Recommended	RNeasy Mini Kit (Qiagen No. 74106)
	iii. Procedures for mRNA enrichment (if applicable), or other enrichment procedures	Recommended	N/A
	iv. Storage conditions	Recommended	-80°C
	b. Quantification and Qualification of RNA	see reporting fields below
	i. Tool for RNA assessment	Recommended	The Agilent RNA 6000 Nano Bioanalyzer kit	Describe the instrument used for RNA assessment (e.g. Nanodrop, QuBit, Bioanalyzer, etc.)
	ii. RNA quality	Recommended	RNA Integrity Number	Describe the RNA quality metric used in the study and the threshold for acceptance / exclusion of samples. Example include A260/A280 ratios, RIN, PERM, etc.). If this type of metric was not used to exlude samples prior to omics data collection, report "NA"
	iii. RNA quantity	Recommended	N/A	Describe the RNA quantity metric used in the study and threshold for accpetance / exclusion of samples. Examples include RNA/gr of tissue or RNA/number of cells, etc. If this type of metric was not used as a sample exclusion criteria, report "NA"
	3.2.2.2. Library Preparation		Provide descriptions for each of the processing steps below that are applicable to the toxicology experiments and links to proecdures or protocols if posted in a public-facing location.
	a. Library preparation applied	see reporting fields below
	i. Manual library preparation or automated systems (if yes, which automation system)	Recommended	Manual library preparation
	ii. Fragmentation strategy (if applicable)	Recommended	N/A
	iii. Probe manifest (if applicable)	Recommended	Customized Reporter CodeSet and Capture ProbeSet
	iv. Number of PCR amplification cycles	Recommended	N/A
	v. Targeting probe annealing, ligation and PCR amplification steps (if applicable)	Recommended	Hybridization reactions at 65°C for at least 16 hours
	iv. Other	Optional		If any other steps were used for library preparation, describe them here.
	3.2.2.3. Sample Pooling Protocol (if applicable)
	a. Whether any sample pooling has occurred (samples being combined into one sequencing run) – yes/no	Recommended	[Yes] for Georgetown University and [No] for other three study sites
	b. Indexing strategy (e.g. single/dual barcodes, sizes)	Recommended	Single barcode, a series of 6 fluorescent spots
	c. Number of samples pooled per sequencing unit (lane or flow cell)	Recommended	For Georgetown, 4 or 5 samples were pooled
	d. Table of barcodes assigned to each sample	Recommended	For Georgetown, the flourescent barcoded reporter tags are provided in the PlexSet kit
	e. Other	Recommended
	3.2.2.4. Batch Processing of Samples (if applicable)
	a. Number of batches	Recommended	Varies across study sites
	b. Number of samples used in each batch of the NanoString experiment	Recommended	Up to 12 samples per nCounter® Cartridge
	c. Method of sample assignment to different batches	Recommended	The 12 samples for each compound (control and three concentrations, triplicates) are loaded on one chip; may vary across study sites	If applicable, describe the method for sample assignment to different batches (e.g. simple randomization, randomized block design, etc.)
	3.2.2.5. Wet Lab Quality Control
	a. Use of chip-based automated electrophoresis system on the libraries (join profile if available)	Recommended	N/A
	b. Use of spike-in controls	see reporting fields below		If applicable, describe the type of spike-in samples used, the amount of sequences used, the source of the spike-in material (manufacturer, catalog #, etc.) and step where the spike in controls were used in the sample processing protocol. If spike-in samples were not used, report "NA".
	i. Type of spike-in used (sequences)	Recommended	N/A
	ii. Amount of sequence used	Recommended	N/A
	iii. Source of spike-in (manufacturer, catalog number, etc.)	Recommended	N/A
	iv. Step of introduction of the spiked control in the protocol	Recommended	N/A
	c. Use of Unique Molecular Identifiers (UMIs)	see reporting fields below		If applicable, describe the type of UMIs used including the source of the UMIs (manufacturer, catalog #, etc.). If UMIs were not used, report "NA"
	i. Type of UMIs	Recommended	N/A
	ii. Source of UMIs (manufacturer, catalog number, etc.)	Recommended	N/A
	d. Other	Optional		If any other wet lab quality control steps were taken that would aid in interpretation of the toxicology experiment, please describe them here. If not, report "NONE".
	3.2.2.6. Sequencing Quality Control/Criteria
	a. Quality control standard	see reporting fields below		If applicable, describe the internal control standard used to assess sequencing quality including the type of standard, source (manufacturer, catalog #, etc.) and quantity used. An example is the PhiX genome. If unknown or not applicable, input "UNKNOWN" or "NA", respectively
	i. Type of standard	Recommended	Universal Human Reference RNA (uhrRNA)
	ii. Source of standard (manufacturer, catalog number, etc.)	Recommended	Agilent Cat# 740000
	iii. Quantity used	Recommended	5 μl (100 ng) of sample RNA
	b. Sequencing quality metrics	see reporting fields below
	i. Number of clusters passing filtering	Recommended	N/A
	ii. Average quality score	Recommended	N/A
	iii. Other	Optional		If applicable, describe the sequencing quality metrics associated with the sequencing run such as the number of clusters passing filtering, average quality score and any other relevant information. If unkonwn or not applicable, input "UNKNOWN" or "NA", respectively.
3.2.3 Analysis of Raw Data	3.2.3.1. Base Calling
	a. Base calling software	see reporting fields below
	i. Name and version of base calling software	Recommended	NanoString nSolver™ Analysis software
	ii. Quality score version (e.g. Phred33)	Recommended	N/A
	iii. Other	Optional
	b. Output files	see reporting fields below
	i. Naming convention (or samples ID metadata)	Recommended	nCounter scanner generated the name of RCC files (Date_Cartridge number_Lane number)
	ii. Experimental metadata file	Recommended	Yes	Provide a data object associating the raw data outputs with pertinent experimental metadata. Input the file name of the data object in this reporting field.
	iii. Other	Optional
	3.2.3.2. Availability of Raw Data
	a. Output files	see reporting fields below
	i. Name of public repository.	Recommended	NIEHS Chemical Effects in Biological Systems (CEBS) Database
	ii. Accession number or equivalent identification number of the submitted data to facilitate data retrieval.	Recommended	https://cebs-ext.niehs.nih.gov/cebs/paper/16080/private/ZDNhM2VlYTljMDk1N2VkNTNiNzZlYTFmMzRjMzQ5M2EK
	iii. Format of submitted data (e.g. .fastq, .fastq.gz, .bam, etc.)	Recommended	Reporter Code Count (RCC) files and nSolver output
	3.2.3.3. Raw Data Filtering
	a. Data filtering and trimming	see reporting fields below
	i. Minimum read count	Recommended	20
	ii. List of samples excluded and rationale (thresholds) for exclusion	Recommended	Provided in annex file "Raw data_individual labs"
	iii. Trimming algorigthm/software (e.g. FastQC v0.11.8, Trimmomatic v0.39, etc.)	Recommended	N/A
	iv. Trimming parameters (e.g. leading 3, trailing 3, sliding window 4:15, etc.)	Recommended	N/A
	v. Other	Optional
	3.2.3.4. Sequence Alignment
	a. Alignment	see reporting fields below
	i. Source and version of the genome reference and/or the transcriptome	Recommended	N/A	Examples include Ensembl Homo sapiens GRCh38 release 99, Top level, primary assembly, masked or not…
	ii. Mapping software	Recommended	N/A	An example is STAR v2.7.0a
	iii. Mapping parameters (gene or transcript level, number of mismatch, gap penalty, etc.)	Recommended	N/A
	iv. Any other relevant information	Optional
	3.2.3.5. Gene Quantification
	a. Quantification	see reporting fields below
	i. Source and version of software	Recommended	NanoString nSolver™ Analysis software	An example is Rsem v1.1.17
	ii. Accession number or equivalent identification number of the submitted data to facilitate data retrieval.	Recommended	Assigned in the NanoString RLF files
	iii. Format of submitted data (e.g. .txt, .csv, .xls, etc.)	Recommended	txt
	iv. Description of method for summarizing transcript or probe counts to gene counts (if applicable)	Optional
	v. Other	Optional
3.2.4. Data Normalisation	3.2.4.1. Normalisation of the Raw Count
	a. Normalisation method applied	Recommended	Data are normalized by using the geometric mean of positive control counts in the codeset.
	b. Package and version used	Recommended	NanoString nSolver™ Analysis software
	c. Factor used as design	Recommended	N/A
	d. Other	Optional	nSolver parameters are provided in ring-trial SOPs Appendix II
3.2.5. Post-Normalisation Data Filtering	3.2.5.1. Identification and Removal of Low Quality or Outlying Data Sets
	a. Describe how outlier samples were identified and the reason for removal	Recommended	Examination of QC flags (see QC instruction provided in ring-trial SOPs Appendix I); number of sample replicates (>=2)
	b. Thresholds, if any	Recommended	Remove samples with the following QC flags: A ‘binding density QC flag’ with a binding density less than 0.07; An ‘imaging QC flag’ with a value less than 0.75; An 'mRNA content normalization flag’;
	c. Processing steps where exclusion occurred	Recommended	If a sample has to be removed, the analysis can continue with the rest of the samples if at least two replicates from that treatment group are retained. If a majority of the samples are excluded from the replicates (e.g., two out of three), the sequencing assay should be re-run using samples that pass the quality check and cytotoxicity thresholds. All samples in the experiment should be repeated.…
	d. List of samples excluded and per-sample justification for exclusion	Recommended	Provided in annex file "compiled ring-trial calls"
	e. Other	Optional	QA/QC instructions are provided in ring-trial SOPs Appendix I
	3.2.5.2. Identification and Removal of Low Quality or Outlying Data Sets
	a. Specific gene filtering	see reporting fields below
	i. Low read count filtering step (if any)	Recommended	Background thresholding parameters in nSolver™ Analysis software
	ii. High variation among replicated filtering step	Recommended	N/A
	iii. Other post-normalisation gene filtering steps (e.g. gene flagging)	Recommended	N/A
	iv. Other	Optional	nSolver parameters are provided in ring-trial SOPs Appendix II

## Sheet: Appendix 1
Table 1. List of test chemicals
Test Compound	CAS	M.W.	SMILES	IUPAC name	Identifiers
Etoposide	33419-42-0	588.56	C[C@@H]1OC[C@@H]2[C@@H](O1)[C@@H]([C@H]([C@@H](O2)O[C@H]3[C@H]4COC(=O)[C@@H]4[C@@H](C5=CC6=C(C=C35)OCO6)C7=CC(=C(C(=C7)OC)O)OC)O)O	(5S,5aR,8aR,9R)-5-[[(2R,4aR,6R,7R,8R,8aS)-7,8-dihydroxy-2-methyl-4,4a,6,7,8,8a-hexahydropyrano[3,2-d][1,3]dioxin-6-yl]oxy]-9-(4-hydroxy-3,5-dimethoxyphenyl)-5a,6,8a,9-tetrahydro-5H-[2]benzofuro[6,5-f][1,3]benzodioxol-8-one	https://pubchem.ncbi.nlm.nih.gov/compound/Etoposide#section=Names-and-Identifiers
EMS (Ethyl methanesulfonate)	62-50-0	124.16	CCOS(=O)(=O)C	ethyl methanesulfonate	https://pubchem.ncbi.nlm.nih.gov/compound/6113#section=Names-and-Identifiers
Chlorambucil	305-03-3	304.21	C1=CC(=CC=C1CCCC(=O)O)N(CCCl)CCCl	4-[4-[bis(2-chloroethyl)amino]phenyl]butanoic acid	https://pubchem.ncbi.nlm.nih.gov/compound/2708
ENU (N-Nitroso-N-ethylurea)	759-73-9	117.11	CCN(C(=O)N)N=O	1-ethyl-1-nitrosourea	https://pubchem.ncbi.nlm.nih.gov/compound/12967
D-Mannitol	69-65-8	182.17	C([C@H]([C@H]([C@@H]([C@@H](CO)O)O)O)O)O	(2R,3R,4R,5R)-hexane-1,2,3,4,5,6-hexol	https://pubchem.ncbi.nlm.nih.gov/compound/6251
Ampicillin	69-53-4	349.4	CC1([C@@H](N2[C@H](S1)[C@@H](C2=O)NC(=O)[C@@H](C3=CC=CC=C3)N)C(=O)O)C	(2S,5R,6R)-6-[[(2R)-2-amino-2-phenylacetyl]amino]-3,3-dimethyl-7-oxo-4-thia-1-azabicyclo[3.2.0]heptane-2-carboxylic acid	https://pubchem.ncbi.nlm.nih.gov/compound/6249
Sunitinib malate	341031-54-7	532.56	CCN(CC)CCNC(=O)C1=C(NC(=C1C)/C=C\2/C3=C(C=CC(=C3)F)NC2=O)C.C([C@@H](C(=O)O)O)C(=O)O	N-[2-(diethylamino)ethyl]-5-[(Z)-(5-fluoro-2-oxo-1H-indol-3-ylidene)methyl]-2,4-dimethyl-1H-pyrrole-3-carboxamide;(2S)-2-hydroxybutanedioic acid	https://pubchem.ncbi.nlm.nih.gov/compound/6456015
2,4-Dinitrophenol	51-28-5	184.11	C1=CC(=C(C=C1[N+](=O)[O-])[N+](=O)[O-])O	2,4-dinitrophenol	https://pubchem.ncbi.nlm.nih.gov/compound/1493
Dexamethasone	50-02-2	392.46	C[C@@H]1C[C@H]2[C@@H]3CCC4=CC(=O)C=C[C@@]4([C@]3([C@H](C[C@@]2([C@]1(C(=O)CO)O)C)O)F)C	(8S,9R,10S,11S,13S,14S,16R,17R)-9-fluoro-11,17-dihydroxy-17-(2-hydroxyacetyl)-10,13,16-trimethyl-6,7,8,11,12,14,15,16-octahydrocyclopenta[a]phenanthren-3-one	https://pubchem.ncbi.nlm.nih.gov/compound/5743
Staurosporine	62996-74-1	466.53	C[C@@]12[C@@H]([C@@H](C[C@@H](O1)N3C4=CC=CC=C4C5=C6C(=C7C8=CC=CC=C8N2C7=C53)CNC6=O)NC)OC	(2S,3R,4R,6R)-3-methoxy-2-methyl-4-(methylamino)-29-oxa-1,7,17-triazaoctacyclo[12.12.2.12,6.07,28.08,13.015,19.020,27.021,26]nonacosa-8,10,12,14,19,21,23,25,27-nonaen-16-one	https://pubchem.ncbi.nlm.nih.gov/compound/44259
Cycloheximide	66-81-9	281.35	C[C@H]1C[C@@H](C(=O)[C@@H](C1)[C@@H](CC2CC(=O)NC(=O)C2)O)C	4-[(2R)-2-[(1S,3S,5S)-3,5-dimethyl-2-oxocyclohexyl]-2-hydroxyethyl]piperidine-2,6-dione	https://pubchem.ncbi.nlm.nih.gov/compound/6197
Phenobarbital sodium	57-30-7	254.22	CCC1(C(=O)NC(=NC1=O)[O-])C2=CC=CC=C2.[Na+]	sodium;5-ethyl-4,6-dioxo-5-phenyl-1H-pyrimidin-2-olate	https://pubchem.ncbi.nlm.nih.gov/compound/23674889
Cyclophosphamide	6055-19-2	279.1	C1CNP(=O)(OC1)N(CCCl)CCCl.O	N,N-bis(2-chloroethyl)-2-oxo-1,3,2lambda5-oxazaphosphinan-2-amine;hydrate	https://pubchem.ncbi.nlm.nih.gov/compound/22420
2-Aminoanthracene	613-13-8	193.24	C1=CC=C2C=C3C=C(C=CC3=CC2=C1)N	anthracen-2-amine	https://pubchem.ncbi.nlm.nih.gov/compound/11937
Bleomycin (sulfate)	9041-93-4	1415.6	CC1=C(N=C(N=C1N)C(CC(=O)N)NCC(C(=O)N)N)C(=O)NC(C(C2=CN=CN2)O[C@H]3[C@H]([C@H]([C@@H]([C@@H](O3)CO)O)O)O[C@@H]4[C@H]([C@H]([C@@H]([C@H](O4)CO)O)OC(=O)N)O)C(=O)NC(C)C(C(C)C(=O)NC(C(C)O)C(=O)NCCC5=NC(=CS5)C6=NC(=CS6)C(=O)NCCC[S+](C)C)O.OS(=O)(=O)[O-]	3-[[2-[2-[2-[[2-[[4-[[2-[[6-amino-2-[3-amino-1-[(2,3-diamino-3-oxopropyl)amino]-3-oxopropyl]-5-methylpyrimidine-4-carbonyl]amino]-3-[(2R,3S,4S,5S,6S)-3-[(2R,3S,4S,5R,6R)-4-carbamoyloxy-3,5-dihydroxy-6-(hydroxymethyl)oxan-2-yl]oxy-4,5-dihydroxy-6-(hydroxymethyl)oxan-2-yl]oxy-3-(1H-imidazol-5-yl)propanoyl]amino]-3-hydroxy-2-methylpentanoyl]amino]-3-hydroxybutanoyl]amino]ethyl]-1,3-thiazol-4-yl]-1,3…	https://pubchem.ncbi.nlm.nih.gov/compound/72466
Caffeine	58-08-2	194.19	CN1C=NC2=C1C(=O)N(C(=O)N2C)C	1,3,7-trimethylpurine-2,6-dione	https://pubchem.ncbi.nlm.nih.gov/compound/2519
Benzo[a]pyrene	50-32-8	252.31	C1=CC=C2C3=C4C(=CC2=C1)C=CC5=C4C(=CC=C5)C=C3	benzo[a]pyrene	https://pubchem.ncbi.nlm.nih.gov/compound/2336

## Sheet: Appendix 2
Table 2. A list of test compounds and concentrations used in the TGx-DDI ring-trial.
Test Compound	Solvent	Concentration
		Low	Medium	High
Etoposide	DMSO	22.22 nM	66.67 nM	200 nM
EMS (Ethyl methanesulfonate)	N/A	0.22 mM	0.67 mM	2 mM
Chlorambucil	EtOH	0.44 μM	1.33 μM	4 μM
ENU (N-Nitroso-N-ethylurea)	DMSO	0.056 mM	0.167 mM	0.5 mM
D-Mannitol	H2O	0.11 mM	0.33 mM	1 mM
Ampicillin	1M NH4OH	0.11 mM	0.33 mM	1 mM
Sunitinib malate	DMSO	2.22 μM	6.67 μM	20 μM
2,4-Dinitrophenol	MeOH	0.11 mM	0.33 mM	1 mM
Dexamethasone	MeOH	0.11 mM	0.33 mM	1 mM
Staurosporine	MeOH	3.33 nM	10 nM	30 nM
Cycloheximide	H2O	1.11 μM	3.33 μM	10 μM
Phenobarbital sodium	H2O	0.11 mM	0.33 mM	1 mM
Cyclophosphamide	EtOH	2.22 μM	6.67 μM	20 μM
2-Aminoanthracene	DMSO	1.14 μM	3.47 μM	10.3 μM
Bleomycin (sulfate)	H2O	7 μM or 3.53 μM *
Caffeine	H2O	2 mM
Benzo[a]pyrene	DMSO	39.6 µM

## Sheet: File Manifest
FILE MANIFEST
INSTRUCTIONS TO DATA PROVIDERS: In addition to information and narrative descriptions captured in these reporting templates, the data submitters should include the data analysis outputs and files that aid the end user in understanding or reproducing the analyses. These files may be analysis scripts, software configuration files or tables of metadata. We refer to the latter file type as "data obje…
FILE DESCRIPTION	FILE NAME	MD5 CHECKSUM (to check integrity of large files where possible)
Standard operation procedures (SOPs) used in the TGx-DDI ring-trial study	Supplemental Material 1 - TGx-DDI RingTrial SOPs
A list of sample ID and detailed summary of site-specific TGx-DDI results	Supplemental Material 3 - Compiled ring-trial calls
A list of test compounds and relevant information, e.g., SMILES, IUPAC, identifiers	Appendix 1 in OORF document
A list of test compounds and concentrations used in the TGx-DDI ring-trial.	Appendix 2 in OORF document
