# Supplementary material for: TGx-DDI (toxicogenomic DNA damage-inducing) biomarker validation: multi-site ring trial supporting regulatory use
Source: Toxicol Sci. 2025 Oct 1;208(2):233–43. doi: 10.1093/toxsci/kfaf138 (PMC12646585; doi:10.1093/toxsci/kfaf138)
Supplement: kfaf138_Supplementary_Data [file kfaf138_supplementary_data.zip › kfaf138_Supplementary_Data/toxsci-25-0384-File007.xlsx]

## Sheet: readme
	Acronyms
	SD	standard deviation
	RIN	RNA Integrity Number
	PA	Probability Analysis
	PCA	Principal Component Analysis
	HCA	Hierarchical Cluster Analysis (HCA)
	DDI	DNA damage inducing
	NDDI	non-DNA damage inducing
	Sample ID Decoder
	Sample ID	Sample code - concentration - batch
	Example:	F-L-1
	Read:	Compound F(D-Mannitol)-Low dose (0.11 mM) - batch 1
	Sample Decoder
	Code	Test Compound	Metabolic Activation	Concentration
				Low	Medium	High
	A	Etoposide	N	22.22 nM	66.67 nM	200 nM
	B	EMS (Ethyl methanesulfonate)	N	0.22 mM	0.67 mM	2 mM
	D	Chlorambucil	N	0.44 μM	1.33 μM	4 μM
	E	ENU (N-Nitroso-N-ethylurea)	N	0.056 mM	0.167 mM	0.5 mM
	F	D-Mannitol	N	0.11 mM	0.33 mM	1 mM
	G	Ampicillin	N	0.11 mM	0.33 mM	1 mM
	I	Sunitinib malatea	N	2.22 μM	6.67 μM	20 μM
	J	2,4-Dinitrophenol	N	0.11 mM	0.33 mM	1 mM
	K	Dexamethasone	N	0.11 mM	0.33 mM	1 mM
	N	Staurosporinea, b	N	3.33 nM	10 nM	30 nM
	O	Cycloheximide	N	1.11 μM	3.33 μM	10 μM
	P	Phenobarbital sodium	Y	0.11 mM	0.33 mM	1 mM
	Q	Cyclophosphamideb	Y	2.22 μM	6.67 μM	20 μM
	R	2-Aminoanthracenea	Y	1.14 μM	3.47 μM	10.3 μM
	CA	Bleomycin (sulfate)	N	7 μM or 3.53 μM *
	CB	Caffeine	N	2 mM
	CC	Benzo[a]pyrene	Y	39.6 µM

## Sheet: compiled_result 1
							Individual analysis									Individual analysis									Individual analysis									Individual analysis									Grouped analysis						Grouped analysis
							Lab 1									Lab 2									Lab 3									Lab 4									Lab 1						Lab 2
Sample #	Sample ID	Batch	Treatment (Code)	Compound	Truth Code	Concentration	MTT (Viability)	SD (MTT)	RIN	PCA	HCA	Heatmap	Overall Class	DDI Probability	NDDI Probability	MTT (Viability)	SD (MTT)	RIN	PCA	HCA	Heatmap	Overall Class	DDI Probability	NDDI Probability	MTT (Viability)	SD (MTT)	RIN	PCA	HCA	Heatmap	Overall Class	DDI Probability	NDDI Probability	MTT (Viability)	SD (MTT)	RIN	PCA	HCA	Heatmap	Overall Class	DDI Probability	NDDI Probability	PCA	HCA	Heatmap	Overall Class	DDI Probability	NDDI Probability	PCA
1	F-VC-1	1	F	D-Mannitol	non-DDI	VC			9.9									10									8.6									9.8
2	F-VC-2	1	F	D-Mannitol	non-DDI	VC			9.9									10									8.2									9.8
3	F-VC-3	1	F	D-Mannitol	non-DDI	VC			9.6									10									5.8									9.8
4	F-H-1	1	F	D-Mannitol	non-DDI	1mM	103.091	9.28669	9.8	non-DDI	non-DDI	non-DDI	non-DDI	2.08e-36	1	104.18	11.48	10	non-DDI	non-DDI	non-DDI	non-DDI	4.69e-35	1	139.3	1	8.5	non-DDI	non-DDI	non-DDI	non-DDI	9.68e-42	1	106.97	4.97	9.8	non-DDI	non-DDI	non-DDI	non-DDI	7.65e-49	1		non-DDI	non-DDI	non-DDI	1.45e-35	1	non-DDI
5	F-H-2	1	F	D-Mannitol	non-DDI	1mM			9.4	non-DDI	non-DDI	non-DDI	non-DDI	6.48e-40	1			10	non-DDI	non-DDI	non-DDI	non-DDI	6.35e-36	1			7.6	non-DDI	non-DDI	non-DDI	non-DDI	2.9e-42	1			9.8	non-DDI	non-DDI	non-DDI	non-DDI	5.35e-28	1
6	F-H-3	1	F	D-Mannitol	non-DDI	1mM			9.8	non-DDI	non-DDI	non-DDI	non-DDI	1.81e-30	1			10	non-DDI	non-DDI	non-DDI	non-DDI	1.33e-40	1			7.2	non-DDI	non-DDI	non-DDI	non-DDI	8.7e-35	1			9.8	non-DDI	non-DDI	non-DDI	non-DDI	1.73e-37	1
7	F-M-1	1	F	D-Mannitol	non-DDI	0.33mM	98.7138	5.1124	9.8	non-DDI	non-DDI	non-DDI	non-DDI	1.42e-38	1	104.43	13.53	10	non-DDI	non-DDI	non-DDI	non-DDI	1.18e-31	1	136.6	5.8	7.5	non-DDI	non-DDI	non-DDI	non-DDI	5.96e-39	1	107.25	5.39	9.7	non-DDI	non-DDI	non-DDI	non-DDI	6.87e-34	1		non-DDI	non-DDI	non-DDI	5.35e-30	1	non-DDI
8	F-M-2	1	F	D-Mannitol	non-DDI	0.33mM			9.7	non-DDI	non-DDI	non-DDI	non-DDI	2.21e-26	1			10	non-DDI	non-DDI	non-DDI	non-DDI	3.87e-32	1			8	non-DDI	non-DDI	non-DDI	non-DDI	1.8e-47	1			9.8	non-DDI	non-DDI	non-DDI	non-DDI	1.95e-33	1
9	F-M-3	1	F	D-Mannitol	non-DDI	0.33mM			9.7	non-DDI	non-DDI	non-DDI	non-DDI	3.46e-25	1			10	non-DDI	non-DDI	non-DDI	non-DDI	1.35e-28	1			7.9	non-DDI	non-DDI	non-DDI	non-DDI	1.17e-35	1			10	non-DDI	non-DDI	non-DDI	non-DDI	2.6e-36	1
10	F-L-1	1	F	D-Mannitol	non-DDI	0.11mM	90.0345	3.78616	9.8	non-DDI	non-DDI	non-DDI	non-DDI	1.05e-26	1	97.04	6.53	10	non-DDI	non-DDI	non-DDI	non-DDI	8.8e-34	1	144.8	3.4	8.5	non-DDI	non-DDI	non-DDI	non-DDI	5.3e-39	1	110.33	6.55	9.7	non-DDI	non-DDI	non-DDI	non-DDI	6.8e-46	1		non-DDI	non-DDI	non-DDI	1.82e-30	1	non-DDI
11	F-L-2	1	F	D-Mannitol	non-DDI	0.11mM			9.8	non-DDI	non-DDI	non-DDI	non-DDI	3.59e-27	1			10	non-DDI	non-DDI	non-DDI	non-DDI	2e-41	1			7.8	non-DDI	non-DDI	non-DDI	non-DDI	9.51e-43	1			9.7	non-DDI	non-DDI	non-DDI	non-DDI	3.37e-37	1
12	F-L-3	1	F	D-Mannitol	non-DDI	0.11mM			8.9	non-DDI	non-DDI	non-DDI	non-DDI	4.58e-37	1			10	non-DDI	non-DDI	non-DDI	non-DDI	6e-27	1			7.4	non-DDI	non-DDI	non-DDI	non-DDI	1.96e-45	1			9.8	non-DDI	non-DDI	non-DDI	non-DDI	5.84e-47	1
13	G-VC-1	1	G	Ampicillin	non-DDI	VC			9.5									10									7.8									9.7
14	G-VC-2	1	G	Ampicillin	non-DDI	VC			9.9									10									6.9									9.7
15	G-VC-3	1	G	Ampicillin	non-DDI	VC			9.6									10									6.3									9.8
16	G-H-1	1	G	Ampicillin	non-DDI	1mM	99.8522	6.27678	9.6	non-DDI	non-DDI	non-DDI	non-DDI	1.01e-25	1	98.29	11.76	10	non-DDI	non-DDI	non-DDI	non-DDI	3.15e-28	1	121.1	3.4	7.7	non-DDI	non-DDI	non-DDI	non-DDI	4.31e-27	1	112.35	9.19	9.8	non-DDI	non-DDI	non-DDI	non-DDI	1.36e-30	1		non-DDI	non-DDI	non-DDI	6.67e-26	1	non-DDI
17	G-H-2	1	G	Ampicillin	non-DDI	1mM			9.8	non-DDI	non-DDI	non-DDI	non-DDI	6.4e-26	1			10	non-DDI	non-DDI	non-DDI	non-DDI	9.83e-29	1			7.8	non-DDI	non-DDI	non-DDI	non-DDI	3.93e-35	1			9.8	non-DDI	non-DDI	non-DDI	non-DDI	1.95e-42	1
18	G-H-3	1	G	Ampicillin	non-DDI	1mM			9.7	Remove replicate G-H-3 due to due to mRNA content flag (mRNA content normalization factor 78.25)								10	non-DDI	non-DDI	non-DDI	non-DDI	3.47e-41	1			8.2	non-DDI	non-DDI	non-DDI	non-DDI	2e-27	1			9.7	non-DDI	non-DDI	non-DDI	non-DDI	5.12e-38	1
19	G-M-1	1	G	Ampicillin	non-DDI	0.33mM	94.9069	3.66918	9.6	non-DDI	non-DDI	non-DDI	non-DDI	1.49e-22	1	114.92	8.67	10	non-DDI	non-DDI	non-DDI	non-DDI	5.67e-37	1	123	5.7	6.7	non-DDI	non-DDI	non-DDI	non-DDI	6.61e-22	1	125.74	9.4	9.6	non-DDI	non-DDI	non-DDI	non-DDI	1.77e-37	1		non-DDI	non-DDI	non-DDI	3.59e-13	1	non-DDI
20	G-M-2	1	G	Ampicillin	non-DDI	0.33mM			9.6	non-DDI	non-DDI	non-DDI	non-DDI	0.00100305	1			10	non-DDI	non-DDI	non-DDI	non-DDI	2.8e-29	1			6.5	non-DDI	non-DDI	non-DDI	non-DDI	4.79e-15	1			9.7	non-DDI	non-DDI	non-DDI	non-DDI	3.13e-40	1
21	G-M-3	1	G	Ampicillin	non-DDI	0.33mM			9.7	Remove replicate G-H-3 due to due to mRNA content flag (mRNA content normalization factor 228.21)								10	non-DDI	non-DDI	non-DDI	non-DDI	1.65e-34	1			7.7	non-DDI	non-DDI	non-DDI	non-DDI	1.09e-23	1			9.6	non-DDI	non-DDI	non-DDI	non-DDI	8.79e-52	1
22	G-L-1	1	G	Ampicillin	non-DDI	0.11mM	102.443	5.60894	9.3	non-DDI	non-DDI	non-DDI	non-DDI	6.54e-29	1	104.24	3.03	10	non-DDI	non-DDI	non-DDI	non-DDI	2.74e-35	1	114.8	6.7	7.7	non-DDI	non-DDI	non-DDI	non-DDI	3.32e-21	1	127.06	16.91	9.8	non-DDI	non-DDI	non-DDI	non-DDI	1.42e-56	1		non-DDI	non-DDI	non-DDI	2.59e-25	1	non-DDI
23	G-L-2	1	G	Ampicillin	non-DDI	0.11mM			9.8	non-DDI	non-DDI	non-DDI	non-DDI	9.12e-27	1			10	non-DDI	non-DDI	non-DDI	non-DDI	6.32e-40	1			7.7	non-DDI	non-DDI	non-DDI	non-DDI	2.16e-26	1			9.9	non-DDI	non-DDI	non-DDI	non-DDI	4.49e-45	1
24	G-L-3	1	G	Ampicillin	non-DDI	0.11mM			9.8	non-DDI	non-DDI	non-DDI	non-DDI	5.68e-20	1			10	non-DDI	non-DDI	non-DDI	non-DDI	2.17e-30	1			5.2	non-DDI	non-DDI	non-DDI	non-DDI	5.18e-18	1			9.8	non-DDI	non-DDI	non-DDI	non-DDI	2.4e-55	1
25	O-VC-1	1	O	Cycloheximide	non-DDI	VC			9.7									10									6.9									9.7
26	O-VC-2	1	O	Cycloheximide	non-DDI	VC			9.6									10									7.1									9.8
27	O-VC-3	1	O	Cycloheximide	non-DDI	VC			9.7									10									7									9.8
28	O-H-1	1	O	Cycloheximide	non-DDI	10uM	49.4314	6.12011	9.5	DDI	DDI	DDI	DDI	1	9.62e-49	46.15	4.77	10	non-DDI	non-DDI	DDI	DDI	1	1.06e-13	41.3	2.9	6.3	non-DDI	*inconclusive	non-DDI	non-DDI	4.14e-14	1	57.41	5.4	9.7	non-DDI	non-DDI	non-DDI	non-DDI	9.67e-40	1		DDI	DDI	DDI	1	4.25e-47	non-DDI
29	O-H-2	1	O	Cycloheximide	non-DDI	10uM			9.5	DDI	DDI	DDI	DDI	1	2.22e-39			10	non-DDI	non-DDI	DDI	DDI	1	2.09e-11			7	non-DDI	*inconclusive	non-DDI	non-DDI	1.18e-16	1			9.8	non-DDI	non-DDI	non-DDI	non-DDI	2.74e-37	1					1	4.25e-47
30	O-H-3	1	O	Cycloheximide	non-DDI	10uM			9.7	DDI	DDI	DDI	DDI	1	3.82e-53			10	non-DDI	non-DDI	DDI	DDI	1	5.08e-09			6.9	non-DDI	*inconclusive	non-DDI	non-DDI	2.81e-25	1			9.8	non-DDI	non-DDI	non-DDI	non-DDI	2.91e-25	1					1	4.25e-47
31	O-M-1	1	O	Cycloheximide	non-DDI	3.33uM	63.9539	7.63958	9.6	DDI	DDI	DDI	DDI	1	1.84e-31	65.63	6.19	10	non-DDI	non-DDI	non-DDI	non-DDI	1.49e-24	1	72.2	7.4	7	non-DDI	non-DDI	non-DDI	non-DDI	7.64e-26	1	69.68	4.61	9.9	non-DDI	non-DDI	non-DDI	non-DDI	4.07e-45	1		non-DDI	DDI	DDI	0.999976	2.37e-05	non-DDI
32	O-M-2	1	O	Cycloheximide	non-DDI	3.33uM			9.7	non-DDI	non-DDI	DDI	DDI	1	1.55e-22			10	non-DDI	non-DDI	non-DDI	non-DDI	2.32e-24	1			7.2	non-DDI	non-DDI	non-DDI	non-DDI	1.98e-26	1			9.7	non-DDI	non-DDI	non-DDI	non-DDI	5.16e-47	1					0.999976	2.37e-05
33	O-M-3	1	O	Cycloheximide	non-DDI	3.33uM			9.8	non-DDI	non-DDI	DDI	DDI	1	1.89e-08			10	non-DDI	non-DDI	non-DDI	non-DDI	5.65e-23	1			7.2	non-DDI	non-DDI	non-DDI	non-DDI	2.15e-27	1			9.8	non-DDI	non-DDI	non-DDI	non-DDI	3.1e-42	1					0.999976	2.37e-05
34	O-L-1	1	O	Cycloheximide	non-DDI	1.11uM	89.7249	6.741	9.6	non-DDI	non-DDI	*inconclusive	non-DDI	0.886648	0.113352	85.66	4.59	10	non-DDI	non-DDI	non-DDI	non-DDI	1.49e-24	1	94.1	0.6	7.4	non-DDI	non-DDI	non-DDI	non-DDI	1.35e-29	1	86.78	5.46	9.8	non-DDI	non-DDI	non-DDI	non-DDI	6.27e-52	1		non-DDI	DDI	DDI	1	6.2e-21	non-DDI
35	O-L-2	1	O	Cycloheximide	non-DDI	1.11uM			9.7	non-DDI	non-DDI	DDI	DDI	1	5.68e-10			10	non-DDI	non-DDI	non-DDI	non-DDI	2.32e-24	1			7.2	non-DDI	non-DDI	non-DDI	non-DDI	3.45e-28	1			9.8	non-DDI	non-DDI	non-DDI	non-DDI	2.3e-57	1					1	6.2e-21
36	O-L-3	1	O	Cycloheximide	non-DDI	1.11uM			9.7	non-DDI	non-DDI	DDI	DDI	0.999878	0.000121652			10	non-DDI	non-DDI	non-DDI	non-DDI	5.65e-23	1			6.9	non-DDI	non-DDI	non-DDI	non-DDI	2.32e-29	1			9.9	non-DDI	non-DDI	non-DDI	non-DDI	3.81e-43	1					1	6.2e-21
37	CA-VC-1	1	CA	Bleomycin (sulfate)	DDI	VC			9.6									10									8.2									9.7
38	CA-VC-2	1	CA	Bleomycin (sulfate)	DDI	VC			9.7									10									7.7									9.8
39	CA-VC-3	1	CA	Bleomycin (sulfate)	DDI	VC			9.7									10									7.7									9.7
40	CA-1	1	CA	Bleomycin (sulfate)	DDI	10ug/mL	41.8211	3.70878	9.7	DDI	DDI	DDI	DDI	1	8.93e-146	59.62	4.56	10	DDI	DDI	DDI	DDI	1	2.48e-128	53	3.7	6.7	DDI	DDI	DDI	DDI	1	1.8e-124	50.61	1.57	9.8	DDI	DDI	DDI	DDI	1	2.45e-83		DDI	DDI	DDI	1	5.46e-148	DDI
41	CA-2	1	CA	Bleomycin (sulfate)	DDI	10ug/mL			9.7	DDI	DDI	DDI	DDI	1	5.7e-149			10	DDI	DDI	DDI	DDI	1	8.52e-132			7	DDI	DDI	DDI	DDI	1	1.07e-124			9.8	DDI	DDI	DDI	DDI	1	9.89e-102					1	5.46e-148
42	CA-3	1	CA	Bleomycin (sulfate)	DDI	10ug/mL			9.6	DDI	DDI	DDI	DDI	1	2.44e-149			10	DDI	DDI	DDI	DDI	1	6.17e-127			7.1	DDI	DDI	DDI	DDI	1	2.64e-125			9.8	DDI	DDI	DDI	DDI	1	1.39e-88					1	5.46e-148
43	CB-VC-1	1	CB	Caffeine	non-DDI	VC			9.8									10									7.4									9.8
44	CB-VC-2	1	CB	Caffeine	non-DDI	VC			9.8									10									7.2									9.9
45	CB-VC-3	1	CB	Caffeine	non-DDI	VC			9.7									10									7.4									10
46	CB-1	1	CB	Caffeine	non-DDI	2mM	94.7298	2.10938	9.7	non-DDI	non-DDI	non-DDI	non-DDI	1.32e-38	1	86.37	4.01	10	non-DDI	non-DDI	non-DDI	non-DDI	3.39e-31	1	108	4.5	7	non-DDI	non-DDI	non-DDI	non-DDI	3.1e-39	1	98.19	4.16	9.7	non-DDI	non-DDI	non-DDI	non-DDI	9.11e-58	1		non-DDI	non-DDI	non-DDI	1.22e-37	1	non-DDI
47	CB-2	1	CB	Caffeine	non-DDI	2mM			9.6	non-DDI	non-DDI	non-DDI	non-DDI	3.01e-35	1			10	non-DDI	non-DDI	non-DDI	non-DDI	2.42e-39	1			7.2	non-DDI	non-DDI	non-DDI	non-DDI	1.31e-39	1			10	non-DDI	non-DDI	non-DDI	non-DDI	2.83e-64	1					1.22e-37	1
48	CB-3	1	CB	Caffeine	non-DDI	2mM			9.7	non-DDI	non-DDI	non-DDI	non-DDI	2.76e-39	1			10	non-DDI	non-DDI	non-DDI	non-DDI	1.3e-27	1			7.7	non-DDI	non-DDI	non-DDI	non-DDI	1.18e-43	1			9.8	non-DDI	non-DDI	non-DDI	non-DDI	6.24e-44	1					1.22e-37	1
49	B-1 (no VC, cells only)	2	B	EMS	DDI	VC			9.8									10									5.2									9.8
50	B-2 (no VC, cells only)	2	B	EMS	DDI	VC			9.8									10									8.1									9.7
51	B-3 (no VC, cells only)	2	B	EMS	DDI	VC			9.7									10									7.1									9.8
52	B-H-1	2	B	EMS	DDI	2mM	85.22	3.26799	9.7	DDI	DDI	DDI	DDI	1	1.38e-44	84.58	2.84	10	DDI	DDI	DDI	DDI	1	2.09e-60	67.7	1.2	7	DDI	DDI	DDI	DDI	1	1.15e-76	80.4427	3.72227	9.7	DDI	DDI	DDI	DDI	1	1.86e-35		DDI	DDI	DDI	1	2.23e-45	DDI
53	B-H-2	2	B	EMS	DDI	2mM			9.6	DDI	DDI	DDI	DDI	1	2.97e-39			10	DDI	DDI	DDI	DDI	1	5.02e-71			8.1	DDI	DDI	DDI	DDI	1	2.86e-84			9.7	DDI	DDI	DDI	DDI	1	2.13e-37					1	2.23e-45
54	B-H-3	2	B	EMS	DDI	2mM			9.7	DDI	DDI	DDI	DDI	1	5.72e-53			10	DDI	DDI	DDI	DDI	1	2.46e-63			6	DDI	DDI	DDI	DDI	1	1.01e-72			9.7	DDI	DDI	DDI	DDI	1	6.22e-31					1	2.23e-45
55	B-M-1	2	B	EMS	DDI	0.67mM	91.7469	2.96143	9.7	non-DDI	DDI	non-DDI	DDI	0.993282	0.00671824	98.14	5.85	10	DDI	non-DDI	DDI	DDI	1	2.37e-12	96.6	2.6	9.5	DDI	DDI	DDI	DDI	1	1.4e-17	92.568	6.19431	9.7	non-DDI	non-DDI	non-DDI	non-DDI	1.64e-14	1		DDI	non-DDI	DDI	1	5.44e-10	DDI
56	B-M-2	2	B	EMS	DDI	0.67mM			9.7	DDI	DDI	DDI	DDI	1	1.24e-21			10	DDI	*inconclusive	DDI	DDI	1	1.03e-16			5.7	DDI	DDI	DDI	DDI	1	7.35e-25			9.7	non-DDI	non-DDI	DDI	DDI	1	5.35e-09					1	5.44e-10
57	B-M-3	2	B	EMS	DDI	0.67mM			9.7	non-DDI	DDI	non-DDI	DDI	0.99998	2.04e-05			10	DDI	non-DDI	DDI	DDI	1	1.65e-11			8.4	DDI	DDI	DDI	DDI	1	3.72e-18			9.9	non-DDI	non-DDI	*inconclusive	non-DDI	0.680426	0.319574					1	5.44e-10
58	B-L-1	2	B	EMS	DDI	0.22mM	95.4332	3.88089	9.6	non-DDI	non-DDI	non-DDI	non-DDI	1.18e-33	1	104.68	6.55	10	non-DDI	non-DDI	non-DDI	non-DDI	1.88e-18	1	98.2	3.5	7.5	non-DDI	non-DDI	*inconclusive	non-DDI	0.109801	0.890199	102.932	7.14565	9.9	non-DDI	non-DDI	non-DDI	non-DDI	3.71e-19	1		non-DDI	non-DDI	non-DDI	1.18e-29	1	non-DDI
59	B-L-2	2	B	EMS	DDI	0.22mM			9.7	non-DDI	non-DDI	non-DDI	non-DDI	1.69e-20	1			10	non-DDI	non-DDI	non-DDI	non-DDI	6.71e-19	1			8.1	non-DDI	non-DDI	non-DDI	non-DDI	3.95e-08	1			9.9	non-DDI	non-DDI	non-DDI	non-DDI	4.86e-14	1					1.18e-29	1
60	B-L-3	2	B	EMS	DDI	0.22mM			9.7	non-DDI	non-DDI	non-DDI	non-DDI	9.53e-35	1			10	non-DDI	non-DDI	non-DDI	non-DDI	3.64e-21	1			7.6	non-DDI	non-DDI	non-DDI	non-DDI	0.000635837	0.999364			9.9	non-DDI	non-DDI	non-DDI	non-DDI	2.24e-19	1					1.18e-29	1
61	A-VC-1	2	A	Etoposide	DDI	VC			9.7									10									7.3									9.8
62	A-VC-2	2	A	Etoposide	DDI	VC			9.7									10									6.7									9.8
63	A-VC-3	2	A	Etoposide	DDI	VC			9.7									10									7									9.9
64	A-H-1	2	A	Etoposide	DDI	200nM	91.3736	5.28868	9.7	non-DDI	non-DDI	non-DDI	non-DDI	1	non-DDI	86.48	6.42	10	DDI	DDI	DDI	DDI	1	4.94e-41	105	1.2	7	DDI	*inconclusive	DDI	DDI	1	2.24e-275	92.5611	6.06715	9.9	DDI	DDI	DDI	DDI	1	3.02e-122		non-DDI	non-DDI	non-DDI	1.02e-13	1	DDI
65	A-H-2	2	A	Etoposide	DDI	200nM			9.7	non-DDI	non-DDI	non-DDI	non-DDI	1	non-DDI			10	DDI	DDI	DDI	DDI	1	2.03e-43			7	DDI	*inconclusive	DDI	DDI	1	3.32e-263			9.9	DDI	DDI	DDI	DDI	1	2.36e-127
66	A-H-3	2	A	Etoposide	DDI	200nM			9.8	non-DDI	non-DDI	non-DDI	non-DDI	1	non-DDI			10	DDI	DDI	DDI	DDI	1	3.23e-38			7.1	DDI	*inconclusive	DDI	DDI	1	4.66e-279			9.8	DDI	DDI	DDI	DDI	1	9.97e-126
67	A-M-1	2	A	Etoposide	DDI	66.67nM	99.024	7.69965	9.7	non-DDI	non-DDI	non-DDI	non-DDI	1	non-DDI	92.48	4.68	10	DDI	DDI	DDI	DDI	1	2.53e-117	116.8	5.5	8.7	DDI	*inconclusive	DDI	DDI	1	4.93e-169	101.955	6.85671	9.9	DDI	DDI	DDI	DDI	1	3.25e-52		non-DDI	non-DDI	non-DDI	2.52e-26	1	DDI
68	A-M-2	2	A	Etoposide	DDI	66.67nM			9.6	non-DDI	non-DDI	non-DDI	non-DDI	1	non-DDI			10	DDI	DDI	DDI	DDI	1	3.89e-125			7.4	DDI	*inconclusive	DDI	DDI	1	3.8e-183			9.9	DDI	DDI	DDI	DDI	1	1.31e-57
69	A-M-3	2	A	Etoposide	DDI	66.67nM			9.8	non-DDI	non-DDI	non-DDI	non-DDI	1	non-DDI			10	DDI	DDI	DDI	DDI	1	2.39e-125			7.3	DDI	*inconclusive	DDI	DDI	1	1.82e-185			9.9	DDI	DDI	DDI	DDI	1	1.51e-59
70	A-L-1	2	A	Etoposide	DDI	22.22nM	99.6882	6.15447	9.7	non-DDI	non-DDI	non-DDI	non-DDI	1	non-DDI	87.06	3.74	10	non-DDI	non-DDI	non-DDI	non-DDI	2.2e-07	1	162.8	14.6	7.3	DDI	*inconclusive	DDI	DDI	1	2.32e-131	104.977	5.13796	9.9	DDI	non-DDI	DDI	DDI	1	9.16e-19		non-DDI	non-DDI	non-DDI	4.77e-44	1	non-DDI
71	A-L-2	2	A	Etoposide	DDI	22.22nM			9.7	non-DDI	non-DDI	non-DDI	non-DDI	1	non-DDI			10	non-DDI	non-DDI	non-DDI	non-DDI	8.51e-05	0.999915			8	DDI	*inconclusive	DDI	DDI	1	3.73e-132			10	non-DDI	non-DDI	DDI	DDI	1	1.85e-07
72	A-L-3	2	A	Etoposide	DDI	22.22nM			9.7	non-DDI	non-DDI	non-DDI	non-DDI	1	non-DDI			10	non-DDI	non-DDI	non-DDI	non-DDI	2.58e-05	0.999974			7.1	DDI	*inconclusive	DDI	DDI	1	7.16e-109			9.9	non-DDI	non-DDI	DDI	DDI	1	1.64e-08
73	E-VC-1	2	E	ENU	non-DDI	VC			9.9									10									7.4									9.9
74	E-VC-2	2	E	ENU	non-DDI	VC			9.7									10									8.5									9.9
75	E-VC-3	2	E	ENU	non-DDI	VC			9.9									10									7.4									9.9
76	E-H-1	2	E	ENU	non-DDI	0.5mM	70.5469	4.07371	9.9	DDI	DDI	DDI	DDI	1	5.49e-203	95.61	1.14	10	DDI	DDI	DDI	DDI	1	2.22e-73	69.3	3.2	8.3	DDI	DDI	DDI	DDI	1	3.22e-108	76.0597	8.27614	9.9	DDI	DDI	DDI	DDI	1	1.94e-123		DDI	DDI	DDI	1	9.33e-195	DDI
77	E-H-2	2	E	ENU	non-DDI	0.5mM			10	DDI	DDI	DDI	DDI	1	3.55e-191			10	DDI	DDI	DDI	DDI	1	2.71e-86			8.1	DDI	DDI	DDI	DDI	1	1.37e-99			9.9	DDI	DDI	DDI	DDI	1	2.99e-124
78	E-H-3	2	E	ENU	non-DDI	0.5mM			10	DDI	DDI	DDI	DDI	1	2.46e-190			10	DDI	DDI	DDI	DDI	1	4.08e-94			8.2	DDI	DDI	DDI	DDI	1	8.07e-104			9.9	DDI	DDI	DDI	DDI	1	3.54e-112
79	E-M-1	2	E	ENU	non-DDI	0.167mM	92.2446	6.82806	9.9	DDI	DDI	DDI	DDI	1	2.91e-113	103.98	2.68	10	DDI	DDI	DDI	DDI	1	1.85e-13	93.5	2.3	8.5	DDI	DDI	DDI	DDI	1	8.41e-37	89.3349	6.61887	9.9	DDI	DDI	DDI	DDI	1	1.28e-70		DDI	DDI	DDI	1	4.68e-114	DDI
80	E-M-2	2	E	ENU	non-DDI	0.167mM			10	DDI	DDI	DDI	DDI	1	2.15e-113			10	DDI	DDI	DDI	DDI	1	8.03e-18			8.8	DDI	DDI	DDI	DDI	1	4.35e-43			10	DDI	DDI	DDI	DDI	1	4.91e-81
81	E-M-3	2	E	ENU	non-DDI	0.167mM			10	DDI	DDI	DDI	DDI	1	1.64e-115			10	DDI	DDI	DDI	DDI	1	2.18e-24			7	DDI	DDI	DDI	DDI	1	8.03e-36			9.9	DDI	DDI	DDI	DDI	1	5.74e-66
82	E-L-1	2	E	ENU	non-DDI	0.056mM	97.933	10.3406	10	DDI	DDI	DDI	DDI	1	3.93e-51	87.58	0.76	10	non-DDI	non-DDI	non-DDI	non-DDI	5.21e-16	1	99.1	3	7.7	*inconclusive	DDI	DDI	DDI	1	3.01e-10	101.475	11.1617	10	non-DDI	non-DDI	DDI	DDI	1	3.42e-07		DDI	DDI	DDI	1	4.73e-48	non-DDI
83	E-L-2	2	E	ENU	non-DDI	0.056mM			9.9	DDI	DDI	DDI	DDI	1	3.5e-46			10	non-DDI	non-DDI	non-DDI	non-DDI	3.96e-14	1			7	non-DDI	non-DDI	DDI	DDI	0.999984	1.55e-05			9.6	non-DDI	non-DDI	DDI	DDI	1	2.49e-08
84	E-L-3	2	E	ENU	non-DDI	0.056mM			10	DDI	DDI	DDI	DDI	1	1.6e-46			10	non-DDI	non-DDI	non-DDI	non-DDI	1.07e-18	1			8	non-DDI	non-DDI	DDI	DDI	0.999998	2.35e-06			9.9	DDI	non-DDI	DDI	DDI	1	2.26e-12
85	I-VC-1	2	I	Sunitinib malate	non-DDI	VC			10									10									7									10
86	I-VC-2	2	I	Sunitinib malate	non-DDI	VC			9.8									10									7.5									10
87	I-VC-3	2	I	Sunitinib malate	non-DDI	VC			10									10									7.8									9.9
88	I-H-1	2	I	Sunitinib malate	non-DDI	20uM	64.5558	1.99839	9.9	DDI	DDI	DDI	DDI	1	2.21e-132	28.46	4.89	10	Invalid (overt cytotoxicity)						37	1.1		Invalid (overt cytotoxicity)						40.7597	3.58357	9.9	non-DDI	DDI	DDI	DDI	1	2.92e-10		DDI	DDI	DDI	1	4.5e-128	Invalid (overt cytotoxicity)
89	I-H-2	2	I	Sunitinib malate	non-DDI	20uM			10	DDI	DDI	DDI	DDI	1	1.68e-132			10																		9.2	non-DDI	DDI	DDI	DDI	1	5.87e-11
90	I-H-3	2	I	Sunitinib malate	non-DDI	20uM			10	DDI	DDI	DDI	DDI	1	3.7e-119			10																		9.9	*inconclusive	DDI	DDI	DDI	1	3.01e-12
91	I-M-1	2	I	Sunitinib malate	non-DDI	6.67uM	90.3916	3.48746	10	DDI	DDI	DDI	DDI	1	3.33e-55	64.71	5.2	10	non-DDI	non-DDI	non-DDI	non-DDI	1.36e-36	1	69	1.6	7	non-DDI	non-DDI	non-DDI	non-DDI	8.85e-44	1	86.4388	10.3986	9.9	non-DDI	non-DDI	non-DDI	non-DDI	5.47e-64	1		DDI	DDI	DDI	1	8.6e-46	non-DDI
92	I-M-2	2	I	Sunitinib malate	non-DDI	6.67uM			10	DDI	DDI	DDI	DDI	1	1.19e-45			10	non-DDI	non-DDI	non-DDI	non-DDI	2.87e-37	1			7.1	non-DDI	non-DDI	non-DDI	non-DDI	4.04e-41	1			9.9	non-DDI	non-DDI	non-DDI	non-DDI	3.52e-40	1
93	I-M-3	2	I	Sunitinib malate	non-DDI	6.67uM			9.5	DDI	DDI	DDI	DDI	1	3.33e-36			10	non-DDI	non-DDI	non-DDI	non-DDI	1.08e-28	1			6.9	non-DDI	non-DDI	non-DDI	non-DDI	2.12e-35	1			9.9	non-DDI	non-DDI	non-DDI	non-DDI	4.45e-44	1
94	I-L-1	2	I	Sunitinib malate	non-DDI	2.22uM	103.338	2.97791	10	non-DDI	non-DDI	non-DDI	non-DDI	1.2e-05	0.999988	77.83	4.09	10	non-DDI	non-DDI	non-DDI	non-DDI	2.35e-42	1	91.3	1.2	7.2	non-DDI	non-DDI	non-DDI	non-DDI	5.87e-54	1	99.3796	4.70517	10	non-DDI	non-DDI	non-DDI	non-DDI	6.63e-53	1		non-DDI	non-DDI	non-DDI	1.5e-11	1	non-DDI
95	I-L-2	2	I	Sunitinib malate	non-DDI	2.22uM			10	non-DDI	non-DDI	non-DDI	non-DDI	1.27e-15	1			10	non-DDI	non-DDI	non-DDI	non-DDI	5.92e-45	1			7.3	non-DDI	non-DDI	non-DDI	non-DDI	1.24e-44	1			9.9	non-DDI	non-DDI	non-DDI	non-DDI	3.19e-45	1
96	I-L-3	2	I	Sunitinib malate	non-DDI	2.22uM			9.5	non-DDI	non-DDI	non-DDI	non-DDI	9.61e-14	1			10	non-DDI	non-DDI	non-DDI	non-DDI	1.48e-42	1			7.9	Excluded (Normalization QC flag)								9.9	Excluded (Normalization QC flag)
97	CA-VC-1	2	CA	Bleomycin (sulfate)	DDI	VC			10									10									7.5									9.9
98	CA-VC-2	2	CA	Bleomycin (sulfate)	DDI	VC			10									10									7.5									9.9
99	CA-VC-3	2	CA	Bleomycin (sulfate)	DDI	VC			10									10									8.3									9.9
100	CA-1	2	CA	Bleomycin (sulfate)	DDI	5ug/mL	80.4893	4.23515	10	DDI	DDI	DDI	DDI	1	1.52e-113	53.36	7.12	10	DDI	DDI	DDI	DDI	1	2.45e-90	51	6.2	7.5	non-DDI	non-DDI	non-DDI	non-DDI	3.17e-93	1	56.429	1.80789	9.9	DDI	DDI	DDI	DDI	1	2.27e-119		DDI	DDI	DDI	1	1.52e-115	DDI
101	CA-2	2	CA	Bleomycin (sulfate)	DDI	5ug/mL			10	DDI	DDI	DDI	DDI	1	1.62e-118			10	DDI	DDI	DDI	DDI	1	8.62e-100			8.3	DDI	DDI	DDI	DDI	1	6.35e-90			9.9	DDI	DDI	DDI	DDI	1	1.55e-108						1.52e-115
102	CA-3	2	CA	Bleomycin (sulfate)	DDI	5ug/mL			10	DDI	DDI	DDI	DDI	1	4.79e-115			10	DDI	DDI	DDI	DDI	1	1.21e-103			8.1	DDI	DDI	DDI	DDI	1	5.98e-89			9.9	DDI	DDI	DDI	DDI	1	8.02e-136						1.52e-115
103	CB-VC-1	2	CB	Caffeine	non-DDI	VC			10									10									7.6									9.9
104	CB-VC-2	2	CB	Caffeine	non-DDI	VC			9.9									10									6.7									9.9
105	CB-VC-3	2	CB	Caffeine	non-DDI	VC			10									10									8.2									9.5
106	CB-1	2	CB	Caffeine	non-DDI	2mM	96.6505	0.995676	10	non-DDI	non-DDI	non-DDI	non-DDI	5.8e-26	1	80.14	12.62	10	non-DDI	non-DDI	non-DDI	non-DDI	5.09e-42	1	88.9	6.5	7.7	non-DDI	non-DDI	non-DDI	non-DDI	1.25e-48	1	100.263	7.00196	10	non-DDI	non-DDI	non-DDI	non-DDI	7.12e-28	1		non-DDI	non-DDI	non-DDI	3.27e-33	1	non-DDI
107	CB-2	2	CB	Caffeine	non-DDI	2mM			10	non-DDI	non-DDI	non-DDI	non-DDI	1.26e-37	1			10	non-DDI	non-DDI	non-DDI	non-DDI	6.05e-43	1			7.6	non-DDI	non-DDI	non-DDI	non-DDI	3.54e-45	1			10	non-DDI	non-DDI	non-DDI	non-DDI	1.17e-31	1					3.27e-33	1
108	CB-3	2	CB	Caffeine	non-DDI	2mM			9.9	non-DDI	non-DDI	non-DDI	non-DDI	5.31e-36	1			10	non-DDI	non-DDI	non-DDI	non-DDI	4.21e-38	1			7.4	non-DDI	non-DDI	non-DDI	non-DDI	1.33e-39	1			10	non-DDI	non-DDI	non-DDI	non-DDI	3.91e-22	1					3.27e-33	1
109	D-VC-1	3	D	Chlorambucil	DDI	VC			9.8									10									6.9									9.5
110	D-VC-2	3	D	Chlorambucil	DDI	VC			10									10									7.7									9.6
111	D-VC-3	3	D	Chlorambucil	DDI	VC			10									10									7.3									9.4
112	D-H-1	3	D	Chlorambucil	DDI	4uM	78.9251	3.68171	10	DDI	DDI	DDI	DDI	1	9.88e-19	71.7	8.26	10	non-DDI	non-DDI	non-DDI	non-DDI	6.69e-18	-1.00047	67.2	0.8	8.2	non-DDI	non-DDI	non-DDI	non-DDI	9.83e-07	0.999999	75.2904	13.8111	9.6	DDI	DDI	DDI	DDI	1	1.68e-14		DDI	DDI	DDI	1	6.15e-11	non-DDI
113	D-H-2	3	D	Chlorambucil	DDI	4uM			10	DDI	DDI	DDI	DDI	1	1.03e-10			10	non-DDI	non-DDI	non-DDI	non-DDI	1.92e-17	-0.00047366			6.9	non-DDI	non-DDI	non-DDI	non-DDI	0.000629135	0.999371			9.3	non-DDI	non-DDI	DDI	DDI	0.999875	0.00012531
114	D-H-3	3	D	Chlorambucil	DDI	4uM			10	non-DDI	non-DDI	DDI	DDI	0.999094	0.000906296			10	non-DDI	non-DDI	non-DDI	non-DDI	3.93e-14	0.999526			7.8	non-DDI	non-DDI	non-DDI	non-DDI	7.04e-09	1			9.4	non-DDI	non-DDI	non-DDI	non-DDI	0.000473662	0.999526
115	D-M-1	3	D	Chlorambucil	DDI	1.33uM	89.6121	3.82411	10	non-DDI	non-DDI	non-DDI	non-DDI	3.63e-15	1	95.94	16.56	10	non-DDI	non-DDI	non-DDI	non-DDI	4.4e-35	1	74.1	1.5	7.7	non-DDI	non-DDI	non-DDI	non-DDI	1.77e-24	1	92.2614	13.5027	9.6	non-DDI	non-DDI	non-DDI	non-DDI	1.33e-22	1		non-DDI	non-DDI	non-DDI	1.64e-20	1	non-DDI
116	D-M-2	3	D	Chlorambucil	DDI	1.33uM			10	non-DDI	non-DDI	non-DDI	non-DDI	1.15e-22	1			10	non-DDI	non-DDI	non-DDI	non-DDI	4.99e-23	1			7.6	non-DDI	non-DDI	non-DDI	non-DDI	2.91e-19	1			9.5	non-DDI	non-DDI	non-DDI	non-DDI	1.54e-24	1
117	D-M-3	3	D	Chlorambucil	DDI	1.33uM			10	non-DDI	non-DDI	non-DDI	non-DDI	5.04e-24	1			10	non-DDI	non-DDI	non-DDI	non-DDI	2.02e-34	1			6.7	non-DDI	non-DDI	non-DDI	non-DDI	1.42e-22	1			9.1	non-DDI	non-DDI	non-DDI	non-DDI	1.78e-11	1
118	D-L-1	3	D	Chlorambucil	DDI	0.44uM	95.2213	3.79069	10	non-DDI	non-DDI	non-DDI	non-DDI	7.05e-25	1	84.87	7.65	10	non-DDI	non-DDI	non-DDI	non-DDI	2.41e-25	1	80.8	2.1	7.4	non-DDI	non-DDI	non-DDI	non-DDI	1e-31	1	97.2275	12.3193	10	non-DDI	non-DDI	non-DDI	non-DDI	1.63e-27	1		non-DDI	non-DDI	non-DDI	1.13e-27	1	non-DDI
119	D-L-2	3	D	Chlorambucil	DDI	0.44uM			9.9	non-DDI	non-DDI	non-DDI	non-DDI	1.47e-28	1			10	non-DDI	non-DDI	non-DDI	non-DDI	4.69e-36	1			7.7	non-DDI	non-DDI	non-DDI	non-DDI	7.59e-38	1			10	non-DDI	non-DDI	non-DDI	non-DDI	8.37e-26	1
120	D-L-3	3	D	Chlorambucil	DDI	0.44uM			9.9	non-DDI	non-DDI	non-DDI	non-DDI	2.24e-29	1			10	non-DDI	non-DDI	non-DDI	non-DDI	6.01e-33	1			7.7	non-DDI	non-DDI	non-DDI	non-DDI	4.23e-34	1			9.5	non-DDI	non-DDI	non-DDI	non-DDI	9.72e-31	1
121	J-VC-1	3	J	2,4-Dinitrophenol	non-DDI	VC			10									10									7.8									9.5
122	J-VC-2	3	J	2,4-Dinitrophenol	non-DDI	VC			10									10									7.7									9.5
123	J-VC-3	3	J	2,4-Dinitrophenol	non-DDI	VC			10									10									7.6									9.6
124	J-H-1	3	J	2,4-Dinitrophenol	non-DDI	1mM	58.6278	2.24921	10	non-DDI	non-DDI	non-DDI	non-DDI	1.05e-47	1	37.19	10.34	10	non-DDI	non-DDI	non-DDI	non-DDI	9.47e-47	1	63.9	1.4	7.4	non-DDI	non-DDI	non-DDI	non-DDI	1.67e-50	1	99.352	6.18467	9.4	non-DDI	non-DDI	non-DDI	non-DDI	7.65e-49	1		non-DDI	non-DDI	non-DDI	4.78e-45	1	non-DDI
125	J-H-2	3	J	2,4-Dinitrophenol	non-DDI	1mM			10	non-DDI	non-DDI	non-DDI	non-DDI	3.01e-43	1			10	non-DDI	non-DDI	non-DDI	non-DDI	3.96e-50	1			7.5	non-DDI	non-DDI	non-DDI	non-DDI	7.29e-35	1			9.3	non-DDI	non-DDI	non-DDI	non-DDI	5.35e-28	1
126	J-H-3	3	J	2,4-Dinitrophenol	non-DDI	1mM			10	non-DDI	non-DDI	non-DDI	non-DDI	3.62e-44	1			10	non-DDI	non-DDI	non-DDI	non-DDI	8.19e-59	1			7.2	non-DDI	non-DDI	non-DDI	non-DDI	3.21e-45	1			9.2	non-DDI	non-DDI	non-DDI	non-DDI	1.73e-37	1
127	J-M-1	3	J	2,4-Dinitrophenol	non-DDI	0.33mM	84.7368	2.51713	10	non-DDI	non-DDI	non-DDI	non-DDI	8.39e-72	1	85.02	2.52	10	non-DDI	non-DDI	non-DDI	non-DDI	9.07e-58	1	67.4	1.1	8.2	non-DDI	non-DDI	non-DDI	non-DDI	2.2e-71	1	98.6043	8.22186	9.5	non-DDI	non-DDI	non-DDI	non-DDI	6.87e-34	1		non-DDI	non-DDI	non-DDI	1.34e-66	1	non-DDI
128	J-M-2	3	J	2,4-Dinitrophenol	non-DDI	0.33mM			10	non-DDI	non-DDI	non-DDI	non-DDI	2.03e-62	1			10	non-DDI	non-DDI	non-DDI	non-DDI	3.71e-62	1			7.2	non-DDI	non-DDI	non-DDI	non-DDI	3.14e-71	1			9.4	non-DDI	non-DDI	non-DDI	non-DDI	1.95e-33	1
129	J-M-3	3	J	2,4-Dinitrophenol	non-DDI	0.33mM			9.9	non-DDI	non-DDI	non-DDI	non-DDI	1.26e-65	1			10	non-DDI	non-DDI	non-DDI	non-DDI	1.18e-67	1			7.3	non-DDI	non-DDI	non-DDI	non-DDI	2.29e-63	1			9.3	non-DDI	non-DDI	non-DDI	non-DDI	2.6e-36	1
130	J-L-1	3	J	2,4-Dinitrophenol	non-DDI	0.11mM	92.1937	1.2525	10	non-DDI	non-DDI	non-DDI	non-DDI	1.64e-56	1	98.22	5	10	non-DDI	non-DDI	non-DDI	non-DDI	1.44e-43	1	71.1	14.4	7	non-DDI	non-DDI	non-DDI	non-DDI	1.57e-54	1	97.6767	3.155	10	non-DDI	non-DDI	non-DDI	non-DDI	6.8e-46	1		non-DDI	non-DDI	non-DDI	1.77e-58	1	non-DDI
131	J-L-2	3	J	2,4-Dinitrophenol	non-DDI	0.11mM			10	Remove replicate J-L-2 due to mRNA content flag (mRNA content normalization factor 125.5)								10	non-DDI	non-DDI	non-DDI	non-DDI	5.18e-42	1			7.1	non-DDI	non-DDI	non-DDI	non-DDI	7.05e-52	1			9.9	non-DDI	non-DDI	non-DDI	non-DDI	3.37e-37	1
132	J-L-3	3	J	2,4-Dinitrophenol	non-DDI	0.11mM			10	non-DDI	non-DDI	non-DDI	non-DDI	2.07e-60	1			10	non-DDI	non-DDI	non-DDI	non-DDI	2.22e-42	1			7.4	non-DDI	non-DDI	non-DDI	non-DDI	1.9e-63	1			9.4	non-DDI	non-DDI	non-DDI	non-DDI	5.84e-47	1
133	K-VC-1	3	K	Dexamethasone	non-DDI	VC			9.9									10									6.8									9.6
134	K-VC-2	3	K	Dexamethasone	non-DDI	VC			9.8									10									6.8									9.7
135	K-VC-3	3	K	Dexamethasone	non-DDI	VC			10									10									7.3									9.7
136	K-H-1	3	K	Dexamethasone	non-DDI	1mM	86.6238	7.73223	10	non-DDI	non-DDI	non-DDI	non-DDI	4.31e-07	1	86.4	5.47	10	non-DDI	non-DDI	non-DDI	non-DDI	1.28e-36	1	143.2	5.6	6.6	non-DDI	*inconclusive	non-DDI	non-DDI	1.93e-138	1	92.1683	11.7848	9.4	non-DDI	non-DDI	non-DDI	non-DDI	8.55e-38	1		non-DDI	non-DDI	non-DDI	1.09e-07	1	non-DDI
137	K-H-2	3	K	Dexamethasone	non-DDI	1mM			9.7	non-DDI	non-DDI	non-DDI	non-DDI	1.88e-07	1			10	non-DDI	non-DDI	non-DDI	non-DDI	2.16e-35	1			7.7	non-DDI	*inconclusive	non-DDI	non-DDI	2.49e-130	1			9.5	non-DDI	non-DDI	non-DDI	non-DDI	5.72e-32	1
138	K-H-3	3	K	Dexamethasone	non-DDI	1mM			10	non-DDI	non-DDI	non-DDI	non-DDI	2.09e-08	1			10	non-DDI	non-DDI	non-DDI	non-DDI	4.09e-35	1			7.3	non-DDI	*inconclusive	non-DDI	non-DDI	4.52e-156	1			9.5	non-DDI	non-DDI	non-DDI	non-DDI	1.54e-35	1
139	K-M-1	3	K	Dexamethasone	non-DDI	0.33mM	100.96	3.751	10	non-DDI	non-DDI	non-DDI	non-DDI	3.47e-31	1	97.93	5.64	10	non-DDI	non-DDI	non-DDI	non-DDI	1.09e-42	1	142.1	4.4	7.5	non-DDI	*inconclusive	non-DDI	non-DDI	1.85e-119	1	110.805	12.4083	9.7	non-DDI	non-DDI	non-DDI	non-DDI	2.31e-30	1		non-DDI	non-DDI	non-DDI	2.52e-32	1	non-DDI
140	K-M-2	3	K	Dexamethasone	non-DDI	0.33mM			9.8	non-DDI	non-DDI	non-DDI	non-DDI	1.13e-29	1			10	non-DDI	non-DDI	non-DDI	non-DDI	3.5e-31	1			7.7	non-DDI	*inconclusive	non-DDI	non-DDI	1.46e-99	1			9.6	non-DDI	non-DDI	non-DDI	non-DDI	3.51e-36	1
141	K-M-3	3	K	Dexamethasone	non-DDI	0.33mM			9.8	non-DDI	non-DDI	non-DDI	non-DDI	2.36e-36	1			10	non-DDI	non-DDI	non-DDI	non-DDI	1.94e-38	1			7.4	non-DDI	*inconclusive	non-DDI	non-DDI	1.46e-120	1			10	non-DDI	non-DDI	non-DDI	non-DDI	1.27e-26	1
142	K-L-1	3	K	Dexamethasone	non-DDI	0.11mM	105.204	5.97889	9.7	non-DDI	non-DDI	non-DDI	non-DDI	2.41e-27	1	102.9	12.72	10	non-DDI	non-DDI	non-DDI	non-DDI	8.14e-32	1	127	13.1	7.9	non-DDI	*inconclusive	non-DDI	non-DDI	6.92e-49	1	111.768	7.87802	9.5	non-DDI	non-DDI	non-DDI	non-DDI	1.21e-18	1		non-DDI	non-DDI	non-DDI	4.03e-29	1	non-DDI
143	K-L-2	3	K	Dexamethasone	non-DDI	0.11mM			9.7	non-DDI	non-DDI	non-DDI	non-DDI	1.37e-30	1			10	non-DDI	non-DDI	non-DDI	non-DDI	7.98e-29	1			7.4	non-DDI	*inconclusive	non-DDI	non-DDI	1.2e-91	1			9.3	non-DDI	non-DDI	non-DDI	non-DDI	1.55e-38	1
144	K-L-3	3	K	Dexamethasone	non-DDI	0.11mM			10	non-DDI	non-DDI	non-DDI	non-DDI	4.33e-29	1			10	non-DDI	non-DDI	non-DDI	non-DDI	3.83e-30	1			7.8	non-DDI	*inconclusive	non-DDI	non-DDI	4.01e-41	1			9.7	non-DDI	non-DDI	non-DDI	non-DDI	1.53e-25	1
145	N-VC-1	3	N	Staurosporine	non-DDI	VC			10									10									8									9.7
146	N-VC-2	3	N	Staurosporine	non-DDI	VC			9.9									10									8.3									9.7
147	N-VC-3	3	N	Staurosporine	non-DDI	VC			9.8									10									8.3									9.8
148	N-H-1	3	N	Staurosporine	non-DDI	30nm	97.0266	2.9121	10	non-DDI	non-DDI	non-DDI	non-DDI	8.04e-16	1	69.7	3.11	10	non-DDI	non-DDI	non-DDI	non-DDI	1.16e-22	1	69.7	4.3	8.4	non-DDI	*inconclusive	non-DDI	non-DDI	3.83e-106	1	73.865	7.47195	9.6	non-DDI	non-DDI	non-DDI	non-DDI	7.75e-09	1		non-DDI	non-DDI	non-DDI	1.7e-17	1	non-DDI
149	N-H-2	3	N	Staurosporine	non-DDI	30nm			9.7	non-DDI	non-DDI	non-DDI	non-DDI	1.19e-21	1			10	non-DDI	non-DDI	non-DDI	non-DDI	9.09e-33	1			8.7	non-DDI	*inconclusive	non-DDI	non-DDI	7.94e-106	1			9.6	non-DDI	non-DDI	non-DDI	non-DDI	1.09e-15	1
150	N-H-3	3	N	Staurosporine	non-DDI	30nm			9.7	non-DDI	non-DDI	non-DDI	non-DDI	6.27e-15	1			10	non-DDI	non-DDI	non-DDI	non-DDI	5.47e-32	1			7.7	non-DDI	*inconclusive	non-DDI	non-DDI	1.26e-74	1			9.4	non-DDI	non-DDI	non-DDI	non-DDI	5.82e-18	1
151	N-M-1	3	N	Staurosporine	non-DDI	10nm	103.304	4.48014	10	non-DDI	non-DDI	non-DDI	non-DDI	1.32e-33	1	99.13	2.13	10	non-DDI	non-DDI	non-DDI	non-DDI	1.09e-34	1	110.9	5.5	8.1	non-DDI	*inconclusive	non-DDI	non-DDI	9.19e-113	1	91.4327	14.151	9.7	non-DDI	non-DDI	non-DDI	non-DDI	1.87e-23	1		non-DDI	non-DDI	non-DDI	7.85e-40	1	non-DDI
152	N-M-2	3	N	Staurosporine	non-DDI	10nm			9.8	non-DDI	non-DDI	non-DDI	non-DDI	5.69e-45	1			10	non-DDI	non-DDI	non-DDI	non-DDI	7.38e-37	1			8.3	non-DDI	*inconclusive	non-DDI	non-DDI	2.18e-74	1			9.7	non-DDI	non-DDI	non-DDI	non-DDI	4.06e-27	1
153	N-M-3	3	N	Staurosporine	non-DDI	10nm			9.7	non-DDI	non-DDI	non-DDI	non-DDI	4.08e-41	1			10	non-DDI	non-DDI	non-DDI	non-DDI	1.33e-31	1			8.1	non-DDI	*inconclusive	non-DDI	non-DDI	1.27e-69	1			9.9	non-DDI	non-DDI	non-DDI	non-DDI	5.03e-28	1
154	N-L-1	3	N	Staurosporine	non-DDI	3nm	103.519	3.91769	10	non-DDI	non-DDI	non-DDI	non-DDI	1.56e-39	1	114.07	15.81	10	non-DDI	non-DDI	non-DDI	non-DDI	6.18e-50	1	129.5	7.6	8.8	Excluded (Normalization QC flag)						97.3755	3.86606	10	non-DDI	non-DDI	non-DDI	non-DDI	4.53e-43	1		non-DDI	non-DDI	non-DDI	4.26e-38	1	non-DDI
155	N-L-2	3	N	Staurosporine	non-DDI	3nm			9.9	non-DDI	non-DDI	non-DDI	non-DDI	7.18e-37	1			10	non-DDI	non-DDI	non-DDI	non-DDI	5.73e-51	1			7.5	non-DDI	*inconclusive	non-DDI	non-DDI	9.72e-144	1			9.9	non-DDI	non-DDI	non-DDI	non-DDI	1.95e-34	1
156	N-L-3	3	N	Staurosporine	non-DDI	3nm			9.5	non-DDI	non-DDI	non-DDI	non-DDI	4.24e-38	1			10	non-DDI	non-DDI	non-DDI	non-DDI	1.38e-47	1			7.8	non-DDI	*inconclusive	non-DDI	non-DDI	4.63e-122	1			9.7	non-DDI	non-DDI	non-DDI	non-DDI	8.44e-34	1
157	CA-VC-1	3	CA	Bleomycin (sulfate)	DDI	VC			10									10									7.6									9.1
158	CA-VC-2	3	CA	Bleomycin (sulfate)	DDI	VC			9.8									10									7.5									9.5
159	CA-VC-3	3	CA	Bleomycin (sulfate)	DDI	VC			10									10									8									9.6
160	CA-1	3	CA	Bleomycin (sulfate)	DDI	5ug/mL	77.951	4.02697	9.6	DDI	DDI	DDI	DDI	1	1.16e-110	66.01	7.06	10	DDI	DDI	DDI	DDI	1	8.53e-101	49.7	3.8	8.4	DDI	DDI	DDI	DDI	1	2.46e-122	54.5916	2.813	9.4	DDI	DDI	DDI	DDI	1	7.29e-65		DDI	DDI	DDI	1	5.49e-112	DDI
161	CA-2	3	CA	Bleomycin (sulfate)	DDI	5ug/mL			9.7	DDI	DDI	DDI	DDI	1	2.12e-111			10	DDI	DDI	DDI	DDI	1	5.52e-111			7.6	DDI	DDI	DDI	DDI	1	1.02e-119			9.5	DDI	DDI	DDI	DDI	1	3.7e-66
162	CA-3	3	CA	Bleomycin (sulfate)	DDI	5ug/mL			10	DDI	DDI	DDI	DDI	1	1.63e-114			10	DDI	DDI	DDI	DDI	1	1.65e-93			8.3	DDI	DDI	DDI	DDI	1	1.8e-120			9.5	DDI	DDI	DDI	DDI	1	2.3e-63
163	CB-VC-1	3	CB	Caffeine	non-DDI	VC			9.8									10									8							100	7.38189	9.5
164	CB-VC-2	3	CB	Caffeine	non-DDI	VC			9.8									10									8.5									7.7
165	CB-VC-3	3	CB	Caffeine	non-DDI	VC			9.7									10									7.8									9.8
166	CB-1	3	CB	Caffeine	non-DDI	2mM	96.3844	2.71498	9.7	non-DDI	non-DDI	non-DDI	non-DDI	1.1e-28	1	92.51	5.41	10	non-DDI	non-DDI	non-DDI	non-DDI	1.29e-44	1	107.3	2.4	7.3	non-DDI	non-DDI	non-DDI	non-DDI	2.06e-44	1	92.5877	10.8883	10	non-DDI	non-DDI	non-DDI	non-DDI	1.24e-09	1		non-DDI	non-DDI	non-DDI	1.21e-25	1	non-DDI
167	CB-2	3	CB	Caffeine	non-DDI	2mM			9.6	non-DDI	non-DDI	non-DDI	non-DDI	1.07e-27	1			10	non-DDI	non-DDI	non-DDI	non-DDI	2.98e-37	1			7.3	non-DDI	non-DDI	non-DDI	non-DDI	4.78e-51	1			9.5	non-DDI	non-DDI	non-DDI	non-DDI	7.87e-17	1
168	CB-3	3	CB	Caffeine	non-DDI	2mM			9.7	non-DDI	non-DDI	non-DDI	non-DDI	1.06e-20	1			10	non-DDI	non-DDI	non-DDI	non-DDI	2.24e-40	1			7.5	non-DDI	non-DDI	non-DDI	non-DDI	1.5e-40	1			9.2	non-DDI	non-DDI	non-DDI	non-DDI	5.19e-12	1
169	P-VC-1	4	P	Phenobarbital sodium	non-DDI	VC			10									10									8.5									9.5
170	P-VC-2	4	P	Phenobarbital sodium	non-DDI	VC			10									10									8.2									9.7
171	P-VC-3	4	P	Phenobarbital sodium	non-DDI	VC			10									10									8.7									9.8
172	P-H-1	4	P	Phenobarbital sodium	non-DDI	1mM	95.6852	3.73995	10	non-DDI	non-DDI	non-DDI	non-DDI	1.94e-31	1	82.34	8.47	10	non-DDI	non-DDI	non-DDI	non-DDI	3.43e-27	1	115.7	7.6	8.6	non-DDI	non-DDI	non-DDI	non-DDI	5.41e-37	1	99.5179	8.90623	9.6	non-DDI	non-DDI	non-DDI	non-DDI	8.73e-35	1		non-DDI	non-DDI	non-DDI	2.14e-33	1	non-DDI
173	P-H-2	4	P	Phenobarbital sodium	non-DDI	1mM			10	non-DDI	non-DDI	non-DDI	non-DDI	5.05e-36	1			10	non-DDI	non-DDI	non-DDI	non-DDI	1.82e-34	1			8.4	non-DDI	non-DDI	non-DDI	non-DDI	1.58e-29	1			9.7	non-DDI	non-DDI	non-DDI	non-DDI	1.95e-32	1
174	P-H-3	4	P	Phenobarbital sodium	non-DDI	1mM			10	non-DDI	non-DDI	non-DDI	non-DDI	4.63e-33	1			10	non-DDI	non-DDI	non-DDI	non-DDI	6.97e-31	1			8.3	non-DDI	non-DDI	non-DDI	non-DDI	1.36e-31	1			9.7	non-DDI	non-DDI	non-DDI	non-DDI	9.78e-37	1
175	P-M-1	4	P	Phenobarbital sodium	non-DDI	0.33mM	95.6377	4.83283	10	non-DDI	non-DDI	non-DDI	non-DDI	2.65e-33	1	84.24	10.05	10	non-DDI	non-DDI	non-DDI	non-DDI	1.62e-39	1	119.4	14.6	8.8	non-DDI	non-DDI	non-DDI	non-DDI	2.78e-50	1	96.8303	6.25427	9.8	non-DDI	non-DDI	non-DDI	non-DDI	1.78e-34	1		non-DDI	non-DDI	non-DDI	9.12e-33	1	non-DDI
176	P-M-2	4	P	Phenobarbital sodium	non-DDI	0.33mM			10	non-DDI	non-DDI	non-DDI	non-DDI	3.01e-35	1			10	non-DDI	non-DDI	non-DDI	non-DDI	6.63e-33	1			8.7	non-DDI	non-DDI	non-DDI	non-DDI	1.44e-46	1			8.7	non-DDI	non-DDI	non-DDI	non-DDI	2.73e-17	1
177	P-M-3	4	P	Phenobarbital sodium	non-DDI	0.33mM			10	non-DDI	non-DDI	non-DDI	non-DDI	1.01e-29	1			10	non-DDI	non-DDI	non-DDI	non-DDI	7.46e-18	1			8.6	non-DDI	non-DDI	non-DDI	non-DDI	1.17e-46	1			9.8	non-DDI	non-DDI	non-DDI	non-DDI	2.25e-33	1
178	P-L-1	4	P	Phenobarbital sodium	non-DDI	0.11mM	98.3394	4.78448	10	non-DDI	non-DDI	non-DDI	non-DDI	2.3e-26	1	85.51	10.55	10	non-DDI	non-DDI	non-DDI	non-DDI	3.98e-31	1	148.8	13.1	8.7	non-DDI	non-DDI	non-DDI	non-DDI	1.32e-38	1	95.2332	10.1648	9.8	non-DDI	non-DDI	non-DDI	non-DDI	2.47e-65	1		non-DDI	non-DDI	non-DDI	2.12e-31	1	non-DDI
179	P-L-2	4	P	Phenobarbital sodium	non-DDI	0.11mM			10	non-DDI	non-DDI	non-DDI	non-DDI	1.45e-35	1			10	non-DDI	non-DDI	non-DDI	non-DDI	1.56e-39	1			8.6	non-DDI	non-DDI	non-DDI	non-DDI	1.67e-37	1			9.8	non-DDI	non-DDI	non-DDI	non-DDI	2.57e-72	1
180	P-L-3	4	P	Phenobarbital sodium	non-DDI	0.11mM			10	non-DDI	non-DDI	non-DDI	non-DDI	2.85e-32	1			10	non-DDI	non-DDI	non-DDI	non-DDI	1.43e-31	1			8.6	non-DDI	non-DDI	non-DDI	non-DDI	3.38e-42	1			9.6	non-DDI	non-DDI	non-DDI	non-DDI	5.58e-54	1
181	Q-VC-1	4	Q	Cyclophosphamide	DDI	VC			10									10									7.5									9.7
182	Q-VC-2	4	Q	Cyclophosphamide	DDI	VC			10									10									7.5									9.5
183	Q-VC-3	4	Q	Cyclophosphamide	DDI	VC			10									10									9.1									9.7
184	Q-H-1	4	Q	Cyclophosphamide	DDI	20uM	90.4475	0.814399	10	non-DDI	non-DDI	non-DDI	non-DDI	3.39e-05	0.999966	47.18	2.08	10	DDI	DDI	DDI	DDI	1	3.34e-47	73.4	3.3	8.9	DDI	DDI	DDI	DDI	1	1.1e-32	58.4127	3.69886	9.7	DDI	DDI	DDI	DDI	1	1.12e-11		non-DDI	non-DDI	non-DDI	5.54e-05	0.999945	DDI
185	Q-H-2	4	Q	Cyclophosphamide	DDI	20uM			9.9	non-DDI	non-DDI	non-DDI	non-DDI	0.0231409	0.976859			10	DDI	DDI	DDI	DDI	1	4.31e-47			8.7	*inconclusive	DDI	DDI	DDI	1	3.34e-10			9.6	DDI	DDI	DDI	DDI	1	2.32e-18
186	Q-H-3	4	Q	Cyclophosphamide	DDI	20uM			10	non-DDI	non-DDI	non-DDI	non-DDI	1.64e-07	1			10	DDI	DDI	DDI	DDI	1	6.2e-44			8.1	DDI	DDI	DDI	DDI	1	1.57e-18			9.6	DDI	DDI	DDI	DDI	1	5.19e-23
187	Q-M-1	4	Q	Cyclophosphamide	DDI	6.67uM	96.4892	0.352612	10	non-DDI	non-DDI	non-DDI	non-DDI	8.58e-22	1	69.03	2.38	10	non-DDI	non-DDI	Non-DDI	Non-DDI	0.0012207	0.998779	107.2	14.2	8.5	non-DDI	non-DDI	non-DDI	non-DDI	1.37e-12	1	81.7148	1.34428	9.6	non-DDI	non-DDI	non-DDI	non-DDI	3.92e-12	1		non-DDI	non-DDI	non-DDI	3.56e-27	1	non-DDI
188	Q-M-2	4	Q	Cyclophosphamide	DDI	6.67uM			10	non-DDI	non-DDI	non-DDI	non-DDI	2.78e-32	1			10	non-DDI	non-DDI	Non-DDI	Non-DDI	2.35e-06	0.999998			9.1	non-DDI	non-DDI	non-DDI	non-DDI	6.18e-16	1			9.7	non-DDI	non-DDI	non-DDI	non-DDI	5.46e-14	1
189	Q-M-3	4	Q	Cyclophosphamide	DDI	6.67uM			10	non-DDI	non-DDI	non-DDI	non-DDI	2.01e-27	1			10	non-DDI	non-DDI	DDI	DDI	0.994343	0.00565714			7.3	non-DDI	non-DDI	non-DDI	non-DDI	1.16e-19	1			9.9	non-DDI	non-DDI	non-DDI	non-DDI	6.83e-08	1
190	Q-L-1	4	Q	Cyclophosphamide	DDI	2.22uM	103.349	4.00906	10	non-DDI	non-DDI	non-DDI	non-DDI	1.1e-41	1	94.23	9.32	10	non-DDI	non-DDI	non-DDI	non-DDI	3.36e-20	1	156.8	11.1	8.6	non-DDI	non-DDI	non-DDI	non-DDI	3.25e-29	1	80.333	3.89531	10	non-DDI	non-DDI	non-DDI	non-DDI	2.35e-23	1		non-DDI	non-DDI	non-DDI	1.9e-37	1	non-DDI
191	Q-L-2	4	Q	Cyclophosphamide	DDI	2.22uM			10	non-DDI	non-DDI	non-DDI	non-DDI	7.15e-33	1			10	non-DDI	non-DDI	non-DDI	non-DDI	5.35e-32	1			8.7	non-DDI	non-DDI	non-DDI	non-DDI	7.87e-28	1			9.7	non-DDI	non-DDI	non-DDI	non-DDI	6.49e-18	1
192	Q-L-3	4	Q	Cyclophosphamide	DDI	2.22uM			10	non-DDI	non-DDI	non-DDI	non-DDI	1.11e-37	1			9.9	non-DDI	non-DDI	non-DDI	non-DDI	1.12e-29	1			8.6	non-DDI	non-DDI	non-DDI	non-DDI	5.13e-26	1			9.4	non-DDI	non-DDI	non-DDI	non-DDI	1.76e-18	1
193	R-VC-1	4	R	2-Aminoanthracene	DDI	VC			10									10									8									9.7
194	R-VC-2	4	R	2-Aminoanthracene	DDI	VC			10									10									8.5									9.7
195	R-VC-3	4	R	2-Aminoanthracene	DDI	VC			10									10									9.2									9.8
196	R-H-1	4	R	2-Aminoanthracene	DDI	2ug/mL	47.0438	5.58736	10	DDI	DDI	DDI	DDI	1	6.48e-160	16.77	1.34	9.7	Invalid (overt cytotoxicity)						23.1	0.8		Invalid (overt cytotoxicity)						9.74506	11.2447	8.4	Invalid (overt cytotoxicity)							DDI	DDI	DDI	1	3e-154	Invalid (overt cytotoxicity)
197	R-H-2	4	R	2-Aminoanthracene	DDI	2ug/mL			10	DDI	DDI	DDI	DDI	1	4.71e-155			9.6																		8.6
198	R-H-3	4	R	2-Aminoanthracene	DDI	2ug/mL			10	DDI	DDI	DDI	DDI	1	5.56e-148			9.7																		8.8
199	R-M-1	4	R	2-Aminoanthracene	DDI	0.67ug/mL	94.8275	3.9033	9.5	DDI	non-DDI	DDI	DDI	1	2.81e-14	87.83	17.77	10	non-DDI	non-DDI	non-DDI	non-DDI	6.28e-13	1	95.5	8.5	9	non-DDI	non-DDI	non-DDI	non-DDI	4.22e-16	1	93.5413	2.51538	9.8	non-DDI	non-DDI	non-DDI	non-DDI	4.11e-13	1		non-DDI	DDI	non-DDI	0.246577	0.753423	non-DDI
200	R-M-2	4	R	2-Aminoanthracene	DDI	0.67ug/mL			9.5	non-DDI	non-DDI	non-DDI	non-DDI	0.0131162	0.986884			10	non-DDI	non-DDI	non-DDI	non-DDI	1.54e-15	1			9	non-DDI	non-DDI	non-DDI	non-DDI	2.63e-23	1			9.8	non-DDI	non-DDI	non-DDI	non-DDI	7.75e-21	1
201	R-M-3	4	R	2-Aminoanthracene	DDI	0.67ug/mL			9.4	non-DDI	non-DDI	non-DDI	non-DDI	4.65e-14	1			10	non-DDI	non-DDI	non-DDI	non-DDI	4.08e-17	1			8.9	non-DDI	non-DDI	non-DDI	non-DDI	3.38e-20	1			10	non-DDI	non-DDI	non-DDI	non-DDI	2.4e-21	1
202	R-L-1	4	R	2-Aminoanthracene	DDI	0.22ug/mL	95.8315	6.60091	10	non-DDI	non-DDI	non-DDI	non-DDI	6.29e-25	1	97.33	22.94	10	non-DDI	non-DDI	non-DDI	non-DDI	4.32e-25	1	102.1	11.3	9.3	non-DDI	non-DDI	non-DDI	non-DDI	1.22e-40	1	96.2697	3.02937	9.8	non-DDI	non-DDI	non-DDI	non-DDI	2.54e-33	1		non-DDI	non-DDI	non-DDI	1.4e-27	1	non-DDI
203	R-L-2	4	R	2-Aminoanthracene	DDI	0.22ug/mL			10	non-DDI	non-DDI	non-DDI	non-DDI	1.04e-26	1			10	non-DDI	non-DDI	non-DDI	non-DDI	2.98e-21	1			9.5	non-DDI	non-DDI	non-DDI	non-DDI	2.27e-39	1			9.9	non-DDI	non-DDI	non-DDI	non-DDI	2.21e-34	1
204	R-L-3	4	R	2-Aminoanthracene	DDI	0.22ug/mL			10	non-DDI	non-DDI	non-DDI	non-DDI	2.98e-31	1			10	non-DDI	non-DDI	non-DDI	non-DDI	1.67e-30	1			9.2	non-DDI	non-DDI	non-DDI	non-DDI	2.93e-47	1			9.9	non-DDI	non-DDI	non-DDI	non-DDI	1.11e-37	1
205	CC-VC-1	4	CC	Benzo[a]pyrene	DDI	VC			10									10									9.9									9.7
206	CC-VC-2	4	CC	Benzo[a]pyrene	DDI	VC			9.1									10									8.2									9.7
207	CC-VC-3	4	CC	Benzo[a]pyrene	DDI	VC			10									10									9.7									9.7
208	CC-1	4	CC	Benzo[a]pyrene	DDI	10ug/mL	67.8017	2.28485	10	DDI	DDI	DDI	DDI	1	4.01e-32	35.71	2	10	DDI	DDI	DDI	DDI	1	2.39e-89	66.3	0.7	7.9	DDI	DDI	DDI	DDI	1	1.05e-102	75.0078	5.30003	9.7	DDI	DDI	DDI	DDI	1	1.15e-46		non-DDI	DDI	DDI	0.94106	0.0589402	DDI
209	CC-2	4	CC	Benzo[a]pyrene	DDI	10ug/mL			10	non-DDI	non-DDI	non-DDI	non-DDI	2.51e-64	1			10	DDI	DDI	DDI	DDI	1	1.66e-87			10	DDI	DDI	DDI	DDI	1	4.78e-111			9.7	DDI	DDI	DDI	DDI	1	4.49e-41
210	CC-3	4	CC	Benzo[a]pyrene	DDI	10ug/mL			10	DDI	DDI	DDI	DDI	1	6.46e-37			10	DDI	DDI	DDI	DDI	1	1.85e-82			9.8	DDI	DDI	DDI	DDI	1	6.31e-104			9.9	DDI	DDI	DDI	DDI	1	3.92e-54
	*inconclusive	One of the follows: 1)PA probability is below 0.9 for either DDI or non-DDI classification, (2) the compound falls on the PC1 axis, or (3) if the compound does not fall distinctly on either the DDI or non-DDI branch of the dendrogram
	Invalid tests	Excluded samples due to QC flags, overt or insufficient cytotoxicity
[truncated: 17 more columns]

## Sheet: compiled_result 2
Result 2 - Compiled ring-trial calls updated with new repeats							Individual analysis									Individual analysis									Individual analysis								Individual analysis								Grouped analysis						Grouped analysis
							Lab 1									Lab 2									Lab 3								Lab 4								Lab 1						Lab 2
Sample #	Sample ID	Batch	Treatment (Code)	Compound	Truth Code	Concentration	New conc.	MTT (Viability)	SD (MTT)	PCA	HCA	Heatmap	Overall Class	DDI Probability	NDDI Probability	New conc.	MTT (Viability)	SD (MTT)	PCA	HCA	Heatmap	Overall Class	DDI Probability	NDDI Probability	MTT (Viability)	SD (MTT)	PCA	HCA	Heatmap	Overall Class	DDI Probability	NDDI Probability	MTT (Viability)	SD (MTT)	PCA	HCA	Heatmap	Overall Class	DDI Probability	NDDI Probability	PCA	HCA	Heatmap	Overall Class	DDI Probability	NDDI Probability	PCA	HCA	Heatmap
1	F-VC-1	1	F	D-Mannitol	non-DDI	VC
2	F-VC-2	1	F	D-Mannitol	non-DDI	VC
3	F-VC-3	1	F	D-Mannitol	non-DDI	VC
4	F-H-1	1	F	D-Mannitol	non-DDI	1mM		103.091	9.28669	non-DDI	non-DDI	non-DDI	non-DDI	2.08e-36	1		104.18	11.48	non-DDI	non-DDI	non-DDI	non-DDI	4.69e-35	1	139.3	1	non-DDI	non-DDI	non-DDI	non-DDI	9.68e-42	1	106.97	4.97	non-DDI	non-DDI	non-DDI	non-DDI	7.65e-49	1		non-DDI	non-DDI	non-DDI	1.45e-35	1	non-DDI	non-DDI	non-DDI
5	F-H-2	1	F	D-Mannitol	non-DDI	1mM				non-DDI	non-DDI	non-DDI	non-DDI	6.48e-40	1				non-DDI	non-DDI	non-DDI	non-DDI	6.35e-36	1			non-DDI	non-DDI	non-DDI	non-DDI	2.9e-42	1			non-DDI	non-DDI	non-DDI	non-DDI	5.35e-28	1
6	F-H-3	1	F	D-Mannitol	non-DDI	1mM				non-DDI	non-DDI	non-DDI	non-DDI	1.81e-30	1				non-DDI	non-DDI	non-DDI	non-DDI	1.33e-40	1			non-DDI	non-DDI	non-DDI	non-DDI	8.7e-35	1			non-DDI	non-DDI	non-DDI	non-DDI	1.73e-37	1
7	F-M-1	1	F	D-Mannitol	non-DDI	0.33mM		98.7138	5.1124	non-DDI	non-DDI	non-DDI	non-DDI	1.42e-38	1		104.43	13.53	non-DDI	non-DDI	non-DDI	non-DDI	1.18e-31	1	136.6	5.8	non-DDI	non-DDI	non-DDI	non-DDI	5.96e-39	1	107.25	5.39	non-DDI	non-DDI	non-DDI	non-DDI	6.87e-34	1		non-DDI	non-DDI	non-DDI	5.35e-30	1	non-DDI	non-DDI	non-DDI
8	F-M-2	1	F	D-Mannitol	non-DDI	0.33mM				non-DDI	non-DDI	non-DDI	non-DDI	2.21e-26	1				non-DDI	non-DDI	non-DDI	non-DDI	3.87e-32	1			non-DDI	non-DDI	non-DDI	non-DDI	1.8e-47	1			non-DDI	non-DDI	non-DDI	non-DDI	1.95e-33	1
9	F-M-3	1	F	D-Mannitol	non-DDI	0.33mM				non-DDI	non-DDI	non-DDI	non-DDI	3.46e-25	1				non-DDI	non-DDI	non-DDI	non-DDI	1.35e-28	1			non-DDI	non-DDI	non-DDI	non-DDI	1.17e-35	1			non-DDI	non-DDI	non-DDI	non-DDI	2.6e-36	1
10	F-L-1	1	F	D-Mannitol	non-DDI	0.11mM		90.0345	3.78616	non-DDI	non-DDI	non-DDI	non-DDI	1.05e-26	1		97.04	6.53	non-DDI	non-DDI	non-DDI	non-DDI	8.8e-34	1	144.8	3.4	non-DDI	non-DDI	non-DDI	non-DDI	5.3e-39	1	110.33	6.55	non-DDI	non-DDI	non-DDI	non-DDI	6.8e-46	1		non-DDI	non-DDI	non-DDI	1.82e-30	1	non-DDI	non-DDI	non-DDI
11	F-L-2	1	F	D-Mannitol	non-DDI	0.11mM				non-DDI	non-DDI	non-DDI	non-DDI	3.59e-27	1				non-DDI	non-DDI	non-DDI	non-DDI	2e-41	1			non-DDI	non-DDI	non-DDI	non-DDI	9.51e-43	1			non-DDI	non-DDI	non-DDI	non-DDI	3.37e-37	1
12	F-L-3	1	F	D-Mannitol	non-DDI	0.11mM				non-DDI	non-DDI	non-DDI	non-DDI	4.58e-37	1				non-DDI	non-DDI	non-DDI	non-DDI	6e-27	1			non-DDI	non-DDI	non-DDI	non-DDI	1.96e-45	1			non-DDI	non-DDI	non-DDI	non-DDI	5.84e-47	1
13	G-VC-1	1	G	Ampicillin	non-DDI	VC
14	G-VC-2	1	G	Ampicillin	non-DDI	VC
15	G-VC-3	1	G	Ampicillin	non-DDI	VC
16	G-H-1	1	G	Ampicillin	non-DDI	1mM		99.8522	6.27678	non-DDI	non-DDI	non-DDI	non-DDI	1.01e-25	1		98.29	11.76	non-DDI	non-DDI	non-DDI	non-DDI	3.15e-28	1	121.1	3.4	non-DDI	non-DDI	non-DDI	non-DDI	4.31e-27	1	112.35	9.19	non-DDI	non-DDI	non-DDI	non-DDI	1.36e-30	1		non-DDI	non-DDI	non-DDI	6.67e-26	1	non-DDI	non-DDI	non-DDI
17	G-H-2	1	G	Ampicillin	non-DDI	1mM				non-DDI	non-DDI	non-DDI	non-DDI	6.4e-26	1				non-DDI	non-DDI	non-DDI	non-DDI	9.83e-29	1			non-DDI	non-DDI	non-DDI	non-DDI	3.93e-35	1			non-DDI	non-DDI	non-DDI	non-DDI	1.95e-42	1
18	G-H-3	1	G	Ampicillin	non-DDI	1mM				Remove replicate G-H-3 due to due to mRNA content flag (mRNA content normalization factor 78.25)									non-DDI	non-DDI	non-DDI	non-DDI	3.47e-41	1			non-DDI	non-DDI	non-DDI	non-DDI	2e-27	1			non-DDI	non-DDI	non-DDI	non-DDI	5.12e-38	1
19	G-M-1	1	G	Ampicillin	non-DDI	0.33mM		94.9069	3.66918	non-DDI	non-DDI	non-DDI	non-DDI	1.49e-22	1		114.92	8.67	non-DDI	non-DDI	non-DDI	non-DDI	5.67e-37	1	123	5.7	non-DDI	non-DDI	non-DDI	non-DDI	6.61e-22	1	125.74	9.4	non-DDI	non-DDI	non-DDI	non-DDI	1.77e-37	1		non-DDI	non-DDI	non-DDI	3.59e-13	1	non-DDI	non-DDI	non-DDI
20	G-M-2	1	G	Ampicillin	non-DDI	0.33mM				non-DDI	non-DDI	non-DDI	non-DDI	0.00100305	1				non-DDI	non-DDI	non-DDI	non-DDI	2.8e-29	1			non-DDI	non-DDI	non-DDI	non-DDI	4.79e-15	1			non-DDI	non-DDI	non-DDI	non-DDI	3.13e-40	1
21	G-M-3	1	G	Ampicillin	non-DDI	0.33mM				Remove replicate G-H-3 due to due to mRNA content flag (mRNA content normalization factor 228.21)									non-DDI	non-DDI	non-DDI	non-DDI	1.65e-34	1			non-DDI	non-DDI	non-DDI	non-DDI	1.09e-23	1			non-DDI	non-DDI	non-DDI	non-DDI	8.79e-52	1
22	G-L-1	1	G	Ampicillin	non-DDI	0.11mM		102.443	5.60894	non-DDI	non-DDI	non-DDI	non-DDI	6.54e-29	1		104.24	3.03	non-DDI	non-DDI	non-DDI	non-DDI	2.74e-35	1	114.8	6.7	non-DDI	non-DDI	non-DDI	non-DDI	3.32e-21	1	127.06	16.91	non-DDI	non-DDI	non-DDI	non-DDI	1.42e-56	1		non-DDI	non-DDI	non-DDI	2.59e-25	1	non-DDI	non-DDI	non-DDI
23	G-L-2	1	G	Ampicillin	non-DDI	0.11mM				non-DDI	non-DDI	non-DDI	non-DDI	9.12e-27	1				non-DDI	non-DDI	non-DDI	non-DDI	6.32e-40	1			non-DDI	non-DDI	non-DDI	non-DDI	2.16e-26	1			non-DDI	non-DDI	non-DDI	non-DDI	4.49e-45	1
24	G-L-3	1	G	Ampicillin	non-DDI	0.11mM				non-DDI	non-DDI	non-DDI	non-DDI	5.68e-20	1				non-DDI	non-DDI	non-DDI	non-DDI	2.17e-30	1			non-DDI	non-DDI	non-DDI	non-DDI	5.18e-18	1			non-DDI	non-DDI	non-DDI	non-DDI	2.4e-55	1
25	O-VC-1	1	O	Cycloheximide	non-DDI	VC
26	O-VC-2	1	O	Cycloheximide	non-DDI	VC
27	O-VC-3	1	O	Cycloheximide	non-DDI	VC
28	O-H-1	1	O	Cycloheximide	non-DDI	10uM		49.4314	6.12011	DDI	DDI	DDI	DDI	1	9.62e-49		46.15	4.77	non-DDI	non-DDI	DDI	DDI	1	1.06e-13	41.3	2.9	non-DDI	*inconclusive	non-DDI	non-DDI	4.14e-14	1	57.41	5.4	non-DDI	non-DDI	non-DDI	non-DDI	9.67e-40	1		DDI	DDI	DDI	1	4.25e-47	non-DDI	non-DDI	DDI
29	O-H-2	1	O	Cycloheximide	non-DDI	10uM				DDI	DDI	DDI	DDI	1	2.22e-39				non-DDI	non-DDI	DDI	DDI	1	2.09e-11			non-DDI	*inconclusive	non-DDI	non-DDI	1.18e-16	1			non-DDI	non-DDI	non-DDI	non-DDI	2.74e-37	1					1	4.25e-47
30	O-H-3	1	O	Cycloheximide	non-DDI	10uM				DDI	DDI	DDI	DDI	1	3.82e-53				non-DDI	non-DDI	DDI	DDI	1	5.08e-09			non-DDI	*inconclusive	non-DDI	non-DDI	2.81e-25	1			non-DDI	non-DDI	non-DDI	non-DDI	2.91e-25	1					1	4.25e-47
31	O-M-1	1	O	Cycloheximide	non-DDI	3.33uM		63.9539	7.63958	DDI	DDI	DDI	DDI	1	1.84e-31		65.63	6.19	non-DDI	non-DDI	non-DDI	non-DDI	1.49e-24	1	72.2	7.4	non-DDI	non-DDI	non-DDI	non-DDI	7.64e-26	1	69.68	4.61	non-DDI	non-DDI	non-DDI	non-DDI	4.07e-45	1		non-DDI	DDI	DDI	0.999976	2.37e-05	non-DDI	non-DDI	non-DDI
32	O-M-2	1	O	Cycloheximide	non-DDI	3.33uM				non-DDI	non-DDI	DDI	DDI	1	1.55e-22				non-DDI	non-DDI	non-DDI	non-DDI	2.32e-24	1			non-DDI	non-DDI	non-DDI	non-DDI	1.98e-26	1			non-DDI	non-DDI	non-DDI	non-DDI	5.16e-47	1					0.999976	2.37e-05
33	O-M-3	1	O	Cycloheximide	non-DDI	3.33uM				non-DDI	non-DDI	DDI	DDI	1	1.89e-08				non-DDI	non-DDI	non-DDI	non-DDI	5.65e-23	1			non-DDI	non-DDI	non-DDI	non-DDI	2.15e-27	1			non-DDI	non-DDI	non-DDI	non-DDI	3.1e-42	1					0.999976	2.37e-05
34	O-L-1	1	O	Cycloheximide	non-DDI	1.11uM		89.7249	6.741	non-DDI	non-DDI	*inconclusive	non-DDI	0.886648	0.113352		85.66	4.59	non-DDI	non-DDI	non-DDI	non-DDI	1.49e-24	1	94.1	0.6	non-DDI	non-DDI	non-DDI	non-DDI	1.35e-29	1	86.78	5.46	non-DDI	non-DDI	non-DDI	non-DDI	6.27e-52	1		non-DDI	DDI	DDI	1	6.2e-21	non-DDI	non-DDI	non-DDI
35	O-L-2	1	O	Cycloheximide	non-DDI	1.11uM				non-DDI	non-DDI	DDI	DDI	1	5.68e-10				non-DDI	non-DDI	non-DDI	non-DDI	2.32e-24	1			non-DDI	non-DDI	non-DDI	non-DDI	3.45e-28	1			non-DDI	non-DDI	non-DDI	non-DDI	2.3e-57	1					1	6.2e-21
36	O-L-3	1	O	Cycloheximide	non-DDI	1.11uM				non-DDI	non-DDI	DDI	DDI	0.999878	0.000121652				non-DDI	non-DDI	non-DDI	non-DDI	5.65e-23	1			non-DDI	non-DDI	non-DDI	non-DDI	2.32e-29	1			non-DDI	non-DDI	non-DDI	non-DDI	3.81e-43	1					1	6.2e-21
37	CA-VC-1	1	CA	Bleomycin (sulfate)	DDI	VC
38	CA-VC-2	1	CA	Bleomycin (sulfate)	DDI	VC
39	CA-VC-3	1	CA	Bleomycin (sulfate)	DDI	VC
40	CA-1	1	CA	Bleomycin (sulfate)	DDI	10ug/mL		41.8211	3.70878	DDI	DDI	DDI	DDI	1	8.93e-146		59.62	4.56	DDI	DDI	DDI	DDI	1	2.48e-128	53	3.7	DDI	DDI	DDI	DDI	1	1.8e-124	50.61	1.57	DDI	DDI	DDI	DDI	1	2.45e-83		DDI	DDI	DDI	1	5.46e-148	DDI	DDI	DDI
41	CA-2	1	CA	Bleomycin (sulfate)	DDI	10ug/mL				DDI	DDI	DDI	DDI	1	5.7e-149				DDI	DDI	DDI	DDI	1	8.52e-132			DDI	DDI	DDI	DDI	1	1.07e-124			DDI	DDI	DDI	DDI	1	9.89e-102					1	5.46e-148
42	CA-3	1	CA	Bleomycin (sulfate)	DDI	10ug/mL				DDI	DDI	DDI	DDI	1	2.44e-149				DDI	DDI	DDI	DDI	1	6.17e-127			DDI	DDI	DDI	DDI	1	2.64e-125			DDI	DDI	DDI	DDI	1	1.39e-88					1	5.46e-148
43	CB-VC-1	1	CB	Caffeine	non-DDI	VC
44	CB-VC-2	1	CB	Caffeine	non-DDI	VC
45	CB-VC-3	1	CB	Caffeine	non-DDI	VC
46	CB-1	1	CB	Caffeine	non-DDI	2mM		94.7298	2.10938	non-DDI	non-DDI	non-DDI	non-DDI	1.32e-38	1		86.37	4.01	non-DDI	non-DDI	non-DDI	non-DDI	3.39e-31	1	108	4.5	non-DDI	non-DDI	non-DDI	non-DDI	3.1e-39	1	98.19	4.16	non-DDI	non-DDI	non-DDI	non-DDI	9.11e-58	1		non-DDI	non-DDI	non-DDI	1.22e-37	1	non-DDI	non-DDI	non-DDI
47	CB-2	1	CB	Caffeine	non-DDI	2mM				non-DDI	non-DDI	non-DDI	non-DDI	3.01e-35	1				non-DDI	non-DDI	non-DDI	non-DDI	2.42e-39	1			non-DDI	non-DDI	non-DDI	non-DDI	1.31e-39	1			non-DDI	non-DDI	non-DDI	non-DDI	2.83e-64	1					1.22e-37	1
48	CB-3	1	CB	Caffeine	non-DDI	2mM				non-DDI	non-DDI	non-DDI	non-DDI	2.76e-39	1				non-DDI	non-DDI	non-DDI	non-DDI	1.3e-27	1			non-DDI	non-DDI	non-DDI	non-DDI	1.18e-43	1			non-DDI	non-DDI	non-DDI	non-DDI	6.24e-44	1					1.22e-37	1
49	B-1 (no VC, cells only)	2	B	EMS	DDI	VC
50	B-2 (no VC, cells only)	2	B	EMS	DDI	VC
51	B-3 (no VC, cells only)	2	B	EMS	DDI	VC
52	B-H-1	2	B	EMS	DDI	2mM		85.22	3.26799	DDI	DDI	DDI	DDI	1	1.38e-44		84.58	2.84	DDI	DDI	DDI	DDI	1	2.09e-60	67.7	1.2	DDI	DDI	DDI	DDI	1	1.15e-76	80.4427	3.72227	DDI	DDI	DDI	DDI	1	1.86e-35		DDI	DDI	DDI	1	2.23e-45	DDI	DDI	DDI
53	B-H-2	2	B	EMS	DDI	2mM				DDI	DDI	DDI	DDI	1	2.97e-39				DDI	DDI	DDI	DDI	1	5.02e-71			DDI	DDI	DDI	DDI	1	2.86e-84			DDI	DDI	DDI	DDI	1	2.13e-37					1	2.23e-45
54	B-H-3	2	B	EMS	DDI	2mM				DDI	DDI	DDI	DDI	1	5.72e-53				DDI	DDI	DDI	DDI	1	2.46e-63			DDI	DDI	DDI	DDI	1	1.01e-72			DDI	DDI	DDI	DDI	1	6.22e-31					1	2.23e-45
55	B-M-1	2	B	EMS	DDI	0.67mM		91.7469	2.96143	non-DDI	DDI	non-DDI	DDI	0.993282	0.00671824		98.14	5.85	DDI	non-DDI	DDI	DDI	1	2.37e-12	96.6	2.6	DDI	DDI	DDI	DDI	1	1.4e-17	92.568	6.19431	non-DDI	non-DDI	non-DDI	non-DDI	1.64e-14	1		DDI	non-DDI	DDI	1	5.44e-10	DDI	*inconclusive	DDI
56	B-M-2	2	B	EMS	DDI	0.67mM				DDI	DDI	DDI	DDI	1	1.24e-21				DDI	*inconclusive	DDI	DDI	1	1.03e-16			DDI	DDI	DDI	DDI	1	7.35e-25			non-DDI	non-DDI	DDI	DDI	1	5.35e-09					1	5.44e-10
57	B-M-3	2	B	EMS	DDI	0.67mM				non-DDI	DDI	non-DDI	DDI	0.99998	2.04e-05				DDI	non-DDI	DDI	DDI	1	1.65e-11			DDI	DDI	DDI	DDI	1	3.72e-18			non-DDI	non-DDI	non-DDI	non-DDI	0.680426	0.319574					1	5.44e-10
58	B-L-1	2	B	EMS	DDI	0.22mM		95.4332	3.88089	non-DDI	non-DDI	non-DDI	non-DDI	1.18e-33	1		104.68	6.55	non-DDI	non-DDI	non-DDI	non-DDI	1.88e-18	1	98.2	3.5	non-DDI	non-DDI	*inconclusive	non-DDI	0.109801	0.890199	102.932	7.14565	non-DDI	non-DDI	non-DDI	non-DDI	3.71e-19	1		non-DDI	non-DDI	non-DDI	1.18e-29	1	non-DDI	non-DDI	non-DDI
59	B-L-2	2	B	EMS	DDI	0.22mM				non-DDI	non-DDI	non-DDI	non-DDI	1.69e-20	1				non-DDI	non-DDI	non-DDI	non-DDI	6.71e-19	1			non-DDI	non-DDI	non-DDI	non-DDI	3.95e-08	1			non-DDI	non-DDI	non-DDI	non-DDI	4.86e-14	1					1.18e-29	1
60	B-L-3	2	B	EMS	DDI	0.22mM				non-DDI	non-DDI	non-DDI	non-DDI	9.53e-35	1				non-DDI	non-DDI	non-DDI	non-DDI	3.64e-21	1			non-DDI	non-DDI	non-DDI	non-DDI	0.000635837	0.999364			non-DDI	non-DDI	non-DDI	non-DDI	2.24e-19	1					1.18e-29	1
61	A-VC-1	2	A	Etoposide	DDI	VC
62	A-VC-2	2	A	Etoposide	DDI	VC
63	A-VC-3	2	A	Etoposide	DDI	VC
64	A-H-1	2	A	Etoposide	DDI	200nM		91.3736	5.28868	non-DDI	non-DDI	non-DDI	non-DDI	1	non-DDI		86.48	6.42	DDI	DDI	DDI	DDI	1	4.94e-41	105	1.2	DDI	*inconclusive	DDI	DDI	1	2.24e-275	92.5611	6.06715	DDI	DDI	DDI	DDI	1	3.02e-122		non-DDI	non-DDI	non-DDI	1.02e-13	1	DDI	DDI	DDI
65	A-H-2	2	A	Etoposide	DDI	200nM				non-DDI	non-DDI	non-DDI	non-DDI	1	non-DDI				DDI	DDI	DDI	DDI	1	2.03e-43			DDI	*inconclusive	DDI	DDI	1	3.32e-263			DDI	DDI	DDI	DDI	1	2.36e-127
66	A-H-3	2	A	Etoposide	DDI	200nM				non-DDI	non-DDI	non-DDI	non-DDI	1	non-DDI				DDI	DDI	DDI	DDI	1	3.23e-38			DDI	*inconclusive	DDI	DDI	1	4.66e-279			DDI	DDI	DDI	DDI	1	9.97e-126
67	A-M-1	2	A	Etoposide	DDI	66.67nM		99.024	7.69965	non-DDI	non-DDI	non-DDI	non-DDI	1	non-DDI		92.48	4.68	DDI	DDI	DDI	DDI	1	2.53e-117	116.8	5.5	DDI	*inconclusive	DDI	DDI	1	4.93e-169	101.955	6.85671	DDI	DDI	DDI	DDI	1	3.25e-52		non-DDI	non-DDI	non-DDI	2.52e-26	1	DDI	DDI	DDI
68	A-M-2	2	A	Etoposide	DDI	66.67nM				non-DDI	non-DDI	non-DDI	non-DDI	1	non-DDI				DDI	DDI	DDI	DDI	1	3.89e-125			DDI	*inconclusive	DDI	DDI	1	3.8e-183			DDI	DDI	DDI	DDI	1	1.31e-57
69	A-M-3	2	A	Etoposide	DDI	66.67nM				non-DDI	non-DDI	non-DDI	non-DDI	1	non-DDI				DDI	DDI	DDI	DDI	1	2.39e-125			DDI	*inconclusive	DDI	DDI	1	1.82e-185			DDI	DDI	DDI	DDI	1	1.51e-59
70	A-L-1	2	A	Etoposide	DDI	22.22nM		99.6882	6.15447	non-DDI	non-DDI	non-DDI	non-DDI	1	non-DDI		87.06	3.74	non-DDI	non-DDI	non-DDI	non-DDI	2.2e-07	1	162.8	14.6	DDI	*inconclusive	DDI	DDI	1	2.32e-131	104.977	5.13796	DDI	non-DDI	DDI	DDI	1	9.16e-19		non-DDI	non-DDI	non-DDI	4.77e-44	1	non-DDI	non-DDI	non-DDI
71	A-L-2	2	A	Etoposide	DDI	22.22nM				non-DDI	non-DDI	non-DDI	non-DDI	1	non-DDI				non-DDI	non-DDI	non-DDI	non-DDI	8.51e-05	0.999915			DDI	*inconclusive	DDI	DDI	1	3.73e-132			non-DDI	non-DDI	DDI	DDI	1	1.85e-07
72	A-L-3	2	A	Etoposide	DDI	22.22nM				non-DDI	non-DDI	non-DDI	non-DDI	1	non-DDI				non-DDI	non-DDI	non-DDI	non-DDI	2.58e-05	0.999974			DDI	*inconclusive	DDI	DDI	1	7.16e-109			non-DDI	non-DDI	DDI	DDI	1	1.64e-08
73	E-VC-1	2	E	ENU	non-DDI	VC
74	E-VC-2	2	E	ENU	non-DDI	VC
75	E-VC-3	2	E	ENU	non-DDI	VC
76	E-H-1	2	E	ENU	non-DDI	0.5mM		70.5469	4.07371	DDI	DDI	DDI	DDI	1	5.49e-203		95.61	1.14	DDI	DDI	DDI	DDI	1	2.22e-73	69.3	3.2	DDI	DDI	DDI	DDI	1	3.22e-108	76.0597	8.27614	DDI	DDI	DDI	DDI	1	1.94e-123		DDI	DDI	DDI	1	9.33e-195	DDI	DDI	DDI
77	E-H-2	2	E	ENU	non-DDI	0.5mM				DDI	DDI	DDI	DDI	1	3.55e-191				DDI	DDI	DDI	DDI	1	2.71e-86			DDI	DDI	DDI	DDI	1	1.37e-99			DDI	DDI	DDI	DDI	1	2.99e-124
78	E-H-3	2	E	ENU	non-DDI	0.5mM				DDI	DDI	DDI	DDI	1	2.46e-190				DDI	DDI	DDI	DDI	1	4.08e-94			DDI	DDI	DDI	DDI	1	8.07e-104			DDI	DDI	DDI	DDI	1	3.54e-112
79	E-M-1	2	E	ENU	non-DDI	0.167mM		92.2446	6.82806	DDI	DDI	DDI	DDI	1	2.91e-113		103.98	2.68	DDI	DDI	DDI	DDI	1	1.85e-13	93.5	2.3	DDI	DDI	DDI	DDI	1	8.41e-37	89.3349	6.61887	DDI	DDI	DDI	DDI	1	1.28e-70		DDI	DDI	DDI	1	4.68e-114	DDI	DDI	DDI
80	E-M-2	2	E	ENU	non-DDI	0.167mM				DDI	DDI	DDI	DDI	1	2.15e-113				DDI	DDI	DDI	DDI	1	8.03e-18			DDI	DDI	DDI	DDI	1	4.35e-43			DDI	DDI	DDI	DDI	1	4.91e-81
81	E-M-3	2	E	ENU	non-DDI	0.167mM				DDI	DDI	DDI	DDI	1	1.64e-115				DDI	DDI	DDI	DDI	1	2.18e-24			DDI	DDI	DDI	DDI	1	8.03e-36			DDI	DDI	DDI	DDI	1	5.74e-66
82	E-L-1	2	E	ENU	non-DDI	0.056mM		97.933	10.3406	DDI	DDI	DDI	DDI	1	3.93e-51		87.58	0.76	non-DDI	non-DDI	non-DDI	non-DDI	5.21e-16	1	99.1	3	*inconclusive	DDI	DDI	DDI	1	3.01e-10	101.475	11.1617	non-DDI	non-DDI	DDI	DDI	1	3.42e-07		DDI	DDI	DDI	1	4.73e-48	non-DDI	non-DDI	non-DDI
83	E-L-2	2	E	ENU	non-DDI	0.056mM				DDI	DDI	DDI	DDI	1	3.5e-46				non-DDI	non-DDI	non-DDI	non-DDI	3.96e-14	1			non-DDI	non-DDI	DDI	DDI	0.999984	1.55e-05			non-DDI	non-DDI	DDI	DDI	1	2.49e-08
84	E-L-3	2	E	ENU	non-DDI	0.056mM				DDI	DDI	DDI	DDI	1	1.6e-46				non-DDI	non-DDI	non-DDI	non-DDI	1.07e-18	1			non-DDI	non-DDI	DDI	DDI	0.999998	2.35e-06			DDI	non-DDI	DDI	DDI	1	2.26e-12
85	I-VC-1	2	I	Sunitinib malate	non-DDI	VC										VC
86	I-VC-2	2	I	Sunitinib malate	non-DDI	VC										VC
87	I-VC-3	2	I	Sunitinib malate	non-DDI	VC										VC
88	I-H-1	2	I	Sunitinib malate	non-DDI	20uM		64.5558	1.99839	DDI	DDI	DDI	DDI	1	2.21e-132	14uM	53		Non-DDI	Non-DDI	Non-DDI	Non-DDI	3.37e-11	1	37	1.1	Invalid (overt cytotoxicity)						40.7597	3.58357	non-DDI	DDI	DDI	DDI	1	2.92e-10		DDI	DDI	DDI	1	4.5e-128	Non-DDI	Non-DDI	Non-DDI
89	I-H-2	2	I	Sunitinib malate	non-DDI	20uM				DDI	DDI	DDI	DDI	1	1.68e-132	14uM			Non-DDI	Non-DDI	Non-DDI	Non-DDI	0.000217156	0.999783											non-DDI	DDI	DDI	DDI	1	5.87e-11
90	I-H-3	2	I	Sunitinib malate	non-DDI	20uM				DDI	DDI	DDI	DDI	1	3.7e-119	14uM			*Inconclusive	Non-DDI	Non-DDI	Non-DDI	0.540762	0.459238											*inconclusive	DDI	DDI	DDI	1	3.01e-12
91	I-M-1	2	I	Sunitinib malate	non-DDI	6.67uM		90.3916	3.48746	DDI	DDI	DDI	DDI	1	3.33e-55	6uM	65		Non-DDI	Non-DDI	Non-DDI	Non-DDI	4.66e-37	1	69	1.6	non-DDI	non-DDI	non-DDI	non-DDI	8.85e-44	1	86.4388	10.3986	non-DDI	non-DDI	non-DDI	non-DDI	5.47e-64	1		DDI	DDI	DDI	1	8.6e-46	Non-DDI	Non-DDI	Non-DDI
92	I-M-2	2	I	Sunitinib malate	non-DDI	6.67uM				DDI	DDI	DDI	DDI	1	1.19e-45	6uM			Non-DDI	Non-DDI	Non-DDI	Non-DDI	1.64e-39	1			non-DDI	non-DDI	non-DDI	non-DDI	4.04e-41	1			non-DDI	non-DDI	non-DDI	non-DDI	3.52e-40	1
93	I-M-3	2	I	Sunitinib malate	non-DDI	6.67uM				DDI	DDI	DDI	DDI	1	3.33e-36	6uM			Non-DDI	Non-DDI	Non-DDI	Non-DDI	5.17e-38	1			non-DDI	non-DDI	non-DDI	non-DDI	2.12e-35	1			non-DDI	non-DDI	non-DDI	non-DDI	4.45e-44	1
94	I-L-1	2	I	Sunitinib malate	non-DDI	2.22uM		103.338	2.97791	non-DDI	non-DDI	non-DDI	non-DDI	1.2e-05	0.999988	2uM	94		Non-DDI	Non-DDI	Non-DDI	Non-DDI	4.57e-49	1	91.3	1.2	non-DDI	non-DDI	non-DDI	non-DDI	5.87e-54	1	99.3796	4.70517	non-DDI	non-DDI	non-DDI	non-DDI	6.63e-53	1		non-DDI	non-DDI	non-DDI	1.5e-11	1	Non-DDI	Non-DDI	Non-DDI
95	I-L-2	2	I	Sunitinib malate	non-DDI	2.22uM				non-DDI	non-DDI	non-DDI	non-DDI	1.27e-15	1	2uM			Non-DDI	Non-DDI	Non-DDI	Non-DDI	5.95e-51	1			non-DDI	non-DDI	non-DDI	non-DDI	1.24e-44	1			non-DDI	non-DDI	non-DDI	non-DDI	3.19e-45	1
96	I-L-3	2	I	Sunitinib malate	non-DDI	2.22uM				non-DDI	non-DDI	non-DDI	non-DDI	9.61e-14	1	2uM			Non-DDI	Non-DDI	Non-DDI	Non-DDI	3.39e-49	1			Excluded (Normalization QC flag)								Excluded (Normalization QC flag)
97	CA-VC-1	2	CA	Bleomycin (sulfate)	DDI	VC
98	CA-VC-2	2	CA	Bleomycin (sulfate)	DDI	VC
99	CA-VC-3	2	CA	Bleomycin (sulfate)	DDI	VC
100	CA-1	2	CA	Bleomycin (sulfate)	DDI	5ug/mL		80.4893	4.23515	DDI	DDI	DDI	DDI	1	1.52e-113		53.36	7.12	DDI	DDI	DDI	DDI	1	2.45e-90	51	6.2	non-DDI	non-DDI	non-DDI	non-DDI	3.17e-93	1	56.429	1.80789	DDI	DDI	DDI	DDI	1	2.27e-119		DDI	DDI	DDI	1	1.52e-115	DDI	DDI	DDI
101	CA-2	2	CA	Bleomycin (sulfate)	DDI	5ug/mL				DDI	DDI	DDI	DDI	1	1.62e-118				DDI	DDI	DDI	DDI	1	8.62e-100			DDI	DDI	DDI	DDI	1	6.35e-90			DDI	DDI	DDI	DDI	1	1.55e-108						1.52e-115
102	CA-3	2	CA	Bleomycin (sulfate)	DDI	5ug/mL				DDI	DDI	DDI	DDI	1	4.79e-115				DDI	DDI	DDI	DDI	1	1.21e-103			DDI	DDI	DDI	DDI	1	5.98e-89			DDI	DDI	DDI	DDI	1	8.02e-136						1.52e-115
103	CB-VC-1	2	CB	Caffeine	non-DDI	VC
104	CB-VC-2	2	CB	Caffeine	non-DDI	VC
105	CB-VC-3	2	CB	Caffeine	non-DDI	VC
106	CB-1	2	CB	Caffeine	non-DDI	2mM		96.6505	0.995676	non-DDI	non-DDI	non-DDI	non-DDI	5.8e-26	1		80.14	12.62	non-DDI	non-DDI	non-DDI	non-DDI	5.09e-42	1	88.9	6.5	non-DDI	non-DDI	non-DDI	non-DDI	1.25e-48	1	100.263	7.00196	non-DDI	non-DDI	non-DDI	non-DDI	7.12e-28	1		non-DDI	non-DDI	non-DDI	3.27e-33	1	non-DDI	non-DDI	non-DDI
107	CB-2	2	CB	Caffeine	non-DDI	2mM				non-DDI	non-DDI	non-DDI	non-DDI	1.26e-37	1				non-DDI	non-DDI	non-DDI	non-DDI	6.05e-43	1			non-DDI	non-DDI	non-DDI	non-DDI	3.54e-45	1			non-DDI	non-DDI	non-DDI	non-DDI	1.17e-31	1					3.27e-33	1
108	CB-3	2	CB	Caffeine	non-DDI	2mM				non-DDI	non-DDI	non-DDI	non-DDI	5.31e-36	1				non-DDI	non-DDI	non-DDI	non-DDI	4.21e-38	1			non-DDI	non-DDI	non-DDI	non-DDI	1.33e-39	1			non-DDI	non-DDI	non-DDI	non-DDI	3.91e-22	1					3.27e-33	1
109	D-VC-1	3	D	Chlorambucil	DDI	VC
110	D-VC-2	3	D	Chlorambucil	DDI	VC
111	D-VC-3	3	D	Chlorambucil	DDI	VC
112	D-H-1	3	D	Chlorambucil	DDI	4uM		78.9251	3.68171	DDI	DDI	DDI	DDI	1	9.88e-19		71.7	8.26	non-DDI	non-DDI	non-DDI	non-DDI	6.69e-18	-1.00047	67.2	0.8	non-DDI	non-DDI	non-DDI	non-DDI	9.83e-07	0.999999	75.2904	13.8111	DDI	DDI	DDI	DDI	1	1.68e-14		DDI	DDI	DDI	1	6.15e-11	non-DDI	non-DDI	non-DDI
113	D-H-2	3	D	Chlorambucil	DDI	4uM				DDI	DDI	DDI	DDI	1	1.03e-10				non-DDI	non-DDI	non-DDI	non-DDI	1.92e-17	-0.00047366			non-DDI	non-DDI	non-DDI	non-DDI	0.000629135	0.999371			non-DDI	non-DDI	DDI	DDI	0.999875	0.00012531
114	D-H-3	3	D	Chlorambucil	DDI	4uM				non-DDI	non-DDI	DDI	DDI	0.999094	0.000906296				non-DDI	non-DDI	non-DDI	non-DDI	3.93e-14	0.999526			non-DDI	non-DDI	non-DDI	non-DDI	7.04e-09	1			non-DDI	non-DDI	non-DDI	non-DDI	0.000473662	0.999526
115	D-M-1	3	D	Chlorambucil	DDI	1.33uM		89.6121	3.82411	non-DDI	non-DDI	non-DDI	non-DDI	3.63e-15	1		95.94	16.56	non-DDI	non-DDI	non-DDI	non-DDI	4.4e-35	1	74.1	1.5	non-DDI	non-DDI	non-DDI	non-DDI	1.77e-24	1	92.2614	13.5027	non-DDI	non-DDI	non-DDI	non-DDI	1.33e-22	1		non-DDI	non-DDI	non-DDI	1.64e-20	1	non-DDI	non-DDI	non-DDI
116	D-M-2	3	D	Chlorambucil	DDI	1.33uM				non-DDI	non-DDI	non-DDI	non-DDI	1.15e-22	1				non-DDI	non-DDI	non-DDI	non-DDI	4.99e-23	1			non-DDI	non-DDI	non-DDI	non-DDI	2.91e-19	1			non-DDI	non-DDI	non-DDI	non-DDI	1.54e-24	1
117	D-M-3	3	D	Chlorambucil	DDI	1.33uM				non-DDI	non-DDI	non-DDI	non-DDI	5.04e-24	1				non-DDI	non-DDI	non-DDI	non-DDI	2.02e-34	1			non-DDI	non-DDI	non-DDI	non-DDI	1.42e-22	1			non-DDI	non-DDI	non-DDI	non-DDI	1.78e-11	1
118	D-L-1	3	D	Chlorambucil	DDI	0.44uM		95.2213	3.79069	non-DDI	non-DDI	non-DDI	non-DDI	7.05e-25	1		84.87	7.65	non-DDI	non-DDI	non-DDI	non-DDI	2.41e-25	1	80.8	2.1	non-DDI	non-DDI	non-DDI	non-DDI	1e-31	1	97.2275	12.3193	non-DDI	non-DDI	non-DDI	non-DDI	1.63e-27	1		non-DDI	non-DDI	non-DDI	1.13e-27	1	non-DDI	non-DDI	non-DDI
119	D-L-2	3	D	Chlorambucil	DDI	0.44uM				non-DDI	non-DDI	non-DDI	non-DDI	1.47e-28	1				non-DDI	non-DDI	non-DDI	non-DDI	4.69e-36	1			non-DDI	non-DDI	non-DDI	non-DDI	7.59e-38	1			non-DDI	non-DDI	non-DDI	non-DDI	8.37e-26	1
120	D-L-3	3	D	Chlorambucil	DDI	0.44uM				non-DDI	non-DDI	non-DDI	non-DDI	2.24e-29	1				non-DDI	non-DDI	non-DDI	non-DDI	6.01e-33	1			non-DDI	non-DDI	non-DDI	non-DDI	4.23e-34	1			non-DDI	non-DDI	non-DDI	non-DDI	9.72e-31	1
121	J-VC-1	3	J	2,4-Dinitrophenol	non-DDI	VC
122	J-VC-2	3	J	2,4-Dinitrophenol	non-DDI	VC
123	J-VC-3	3	J	2,4-Dinitrophenol	non-DDI	VC
124	J-H-1	3	J	2,4-Dinitrophenol	non-DDI	1mM		58.6278	2.24921	non-DDI	non-DDI	non-DDI	non-DDI	1.05e-47	1		37.19	10.34	non-DDI	non-DDI	non-DDI	non-DDI	9.47e-47	1	63.9	1.4	non-DDI	non-DDI	non-DDI	non-DDI	1.67e-50	1	99.352	6.18467	non-DDI	non-DDI	non-DDI	non-DDI	7.65e-49	1		non-DDI	non-DDI	non-DDI	4.78e-45	1	non-DDI	non-DDI	non-DDI
125	J-H-2	3	J	2,4-Dinitrophenol	non-DDI	1mM				non-DDI	non-DDI	non-DDI	non-DDI	3.01e-43	1				non-DDI	non-DDI	non-DDI	non-DDI	3.96e-50	1			non-DDI	non-DDI	non-DDI	non-DDI	7.29e-35	1			non-DDI	non-DDI	non-DDI	non-DDI	5.35e-28	1
126	J-H-3	3	J	2,4-Dinitrophenol	non-DDI	1mM				non-DDI	non-DDI	non-DDI	non-DDI	3.62e-44	1				non-DDI	non-DDI	non-DDI	non-DDI	8.19e-59	1			non-DDI	non-DDI	non-DDI	non-DDI	3.21e-45	1			non-DDI	non-DDI	non-DDI	non-DDI	1.73e-37	1
127	J-M-1	3	J	2,4-Dinitrophenol	non-DDI	0.33mM		84.7368	2.51713	non-DDI	non-DDI	non-DDI	non-DDI	8.39e-72	1		85.02	2.52	non-DDI	non-DDI	non-DDI	non-DDI	9.07e-58	1	67.4	1.1	non-DDI	non-DDI	non-DDI	non-DDI	2.2e-71	1	98.6043	8.22186	non-DDI	non-DDI	non-DDI	non-DDI	6.87e-34	1		non-DDI	non-DDI	non-DDI	1.34e-66	1	non-DDI	non-DDI	non-DDI
128	J-M-2	3	J	2,4-Dinitrophenol	non-DDI	0.33mM				non-DDI	non-DDI	non-DDI	non-DDI	2.03e-62	1				non-DDI	non-DDI	non-DDI	non-DDI	3.71e-62	1			non-DDI	non-DDI	non-DDI	non-DDI	3.14e-71	1			non-DDI	non-DDI	non-DDI	non-DDI	1.95e-33	1
129	J-M-3	3	J	2,4-Dinitrophenol	non-DDI	0.33mM				non-DDI	non-DDI	non-DDI	non-DDI	1.26e-65	1				non-DDI	non-DDI	non-DDI	non-DDI	1.18e-67	1			non-DDI	non-DDI	non-DDI	non-DDI	2.29e-63	1			non-DDI	non-DDI	non-DDI	non-DDI	2.6e-36	1
130	J-L-1	3	J	2,4-Dinitrophenol	non-DDI	0.11mM		92.1937	1.2525	non-DDI	non-DDI	non-DDI	non-DDI	1.64e-56	1		98.22	5	non-DDI	non-DDI	non-DDI	non-DDI	1.44e-43	1	71.1	14.4	non-DDI	non-DDI	non-DDI	non-DDI	1.57e-54	1	97.6767	3.155	non-DDI	non-DDI	non-DDI	non-DDI	6.8e-46	1		non-DDI	non-DDI	non-DDI	1.77e-58	1	non-DDI	non-DDI	non-DDI
131	J-L-2	3	J	2,4-Dinitrophenol	non-DDI	0.11mM				Remove replicate J-L-2 due to mRNA content flag (mRNA content normalization factor 125.5)									non-DDI	non-DDI	non-DDI	non-DDI	5.18e-42	1			non-DDI	non-DDI	non-DDI	non-DDI	7.05e-52	1			non-DDI	non-DDI	non-DDI	non-DDI	3.37e-37	1
132	J-L-3	3	J	2,4-Dinitrophenol	non-DDI	0.11mM				non-DDI	non-DDI	non-DDI	non-DDI	2.07e-60	1				non-DDI	non-DDI	non-DDI	non-DDI	2.22e-42	1			non-DDI	non-DDI	non-DDI	non-DDI	1.9e-63	1			non-DDI	non-DDI	non-DDI	non-DDI	5.84e-47	1
133	K-VC-1	3	K	Dexamethasone	non-DDI	VC
134	K-VC-2	3	K	Dexamethasone	non-DDI	VC
135	K-VC-3	3	K	Dexamethasone	non-DDI	VC
136	K-H-1	3	K	Dexamethasone	non-DDI	1mM		86.6238	7.73223	non-DDI	non-DDI	non-DDI	non-DDI	4.31e-07	1		86.4	5.47	non-DDI	non-DDI	non-DDI	non-DDI	1.28e-36	1	143.2	5.6	non-DDI	*inconclusive	non-DDI	non-DDI	1.93e-138	1	92.1683	11.7848	non-DDI	non-DDI	non-DDI	non-DDI	8.55e-38	1		non-DDI	non-DDI	non-DDI	1.09e-07	1	non-DDI	non-DDI	non-DDI
137	K-H-2	3	K	Dexamethasone	non-DDI	1mM				non-DDI	non-DDI	non-DDI	non-DDI	1.88e-07	1				non-DDI	non-DDI	non-DDI	non-DDI	2.16e-35	1			non-DDI	*inconclusive	non-DDI	non-DDI	2.49e-130	1			non-DDI	non-DDI	non-DDI	non-DDI	5.72e-32	1
138	K-H-3	3	K	Dexamethasone	non-DDI	1mM				non-DDI	non-DDI	non-DDI	non-DDI	2.09e-08	1				non-DDI	non-DDI	non-DDI	non-DDI	4.09e-35	1			non-DDI	*inconclusive	non-DDI	non-DDI	4.52e-156	1			non-DDI	non-DDI	non-DDI	non-DDI	1.54e-35	1
139	K-M-1	3	K	Dexamethasone	non-DDI	0.33mM		100.96	3.751	non-DDI	non-DDI	non-DDI	non-DDI	3.47e-31	1		97.93	5.64	non-DDI	non-DDI	non-DDI	non-DDI	1.09e-42	1	142.1	4.4	non-DDI	*inconclusive	non-DDI	non-DDI	1.85e-119	1	110.805	12.4083	non-DDI	non-DDI	non-DDI	non-DDI	2.31e-30	1		non-DDI	non-DDI	non-DDI	2.52e-32	1	non-DDI	non-DDI	non-DDI
140	K-M-2	3	K	Dexamethasone	non-DDI	0.33mM				non-DDI	non-DDI	non-DDI	non-DDI	1.13e-29	1				non-DDI	non-DDI	non-DDI	non-DDI	3.5e-31	1			non-DDI	*inconclusive	non-DDI	non-DDI	1.46e-99	1			non-DDI	non-DDI	non-DDI	non-DDI	3.51e-36	1
141	K-M-3	3	K	Dexamethasone	non-DDI	0.33mM				non-DDI	non-DDI	non-DDI	non-DDI	2.36e-36	1				non-DDI	non-DDI	non-DDI	non-DDI	1.94e-38	1			non-DDI	*inconclusive	non-DDI	non-DDI	1.46e-120	1			non-DDI	non-DDI	non-DDI	non-DDI	1.27e-26	1
142	K-L-1	3	K	Dexamethasone	non-DDI	0.11mM		105.204	5.97889	non-DDI	non-DDI	non-DDI	non-DDI	2.41e-27	1		102.9	12.72	non-DDI	non-DDI	non-DDI	non-DDI	8.14e-32	1	127	13.1	non-DDI	*inconclusive	non-DDI	non-DDI	6.92e-49	1	111.768	7.87802	non-DDI	non-DDI	non-DDI	non-DDI	1.21e-18	1		non-DDI	non-DDI	non-DDI	4.03e-29	1	non-DDI	non-DDI	non-DDI
143	K-L-2	3	K	Dexamethasone	non-DDI	0.11mM				non-DDI	non-DDI	non-DDI	non-DDI	1.37e-30	1				non-DDI	non-DDI	non-DDI	non-DDI	7.98e-29	1			non-DDI	*inconclusive	non-DDI	non-DDI	1.2e-91	1			non-DDI	non-DDI	non-DDI	non-DDI	1.55e-38	1
144	K-L-3	3	K	Dexamethasone	non-DDI	0.11mM				non-DDI	non-DDI	non-DDI	non-DDI	4.33e-29	1				non-DDI	non-DDI	non-DDI	non-DDI	3.83e-30	1			non-DDI	*inconclusive	non-DDI	non-DDI	4.01e-41	1			non-DDI	non-DDI	non-DDI	non-DDI	1.53e-25	1
145	N-VC-1	3	N	Staurosporine	non-DDI	VC	VC									VC
146	N-VC-2	3	N	Staurosporine	non-DDI	VC	VC									VC
147	N-VC-3	3	N	Staurosporine	non-DDI	VC	VC									VC
148	N-H-1	3	N	Staurosporine	non-DDI	30nM	100nM	54.73		Technical issue, broken Eppi						80nM	44		Non-DDI	Non-DDI	Non-DDI	Non-DDI	4.92e-55	1	69.7	4.3	non-DDI	*inconclusive	non-DDI	non-DDI	3.83e-106	1	73.865	7.47195	non-DDI	non-DDI	non-DDI	non-DDI	7.75e-09	1		non-DDI	non-DDI	non-DDI	5.05e-57	1	non-DDI	non-DDI	non-DDI
149	N-H-2	3	N	Staurosporine	non-DDI	30nM	100nM			Non-DDI	Non-DDI	Non-DDI	Non-DDI	5.83e-58	1	80nM			Non-DDI	Non-DDI	Non-DDI	Non-DDI	1.18e-55	1			non-DDI	*inconclusive	non-DDI	non-DDI	7.94e-106	1			non-DDI	non-DDI	non-DDI	non-DDI	1.09e-15	1
150	N-H-3	3	N	Staurosporine	non-DDI	30nM	100nM			Non-DDI	Non-DDI	Non-DDI	Non-DDI	6.48e-54	1	80nM			Non-DDI	Non-DDI	Non-DDI	Non-DDI	1.92e-57	1			non-DDI	*inconclusive	non-DDI	non-DDI	1.26e-74	1			non-DDI	non-DDI	non-DDI	non-DDI	5.82e-18	1
151	N-M-1	3	N	Staurosporine	non-DDI	10nM	60nM	79.64		Non-DDI	Non-DDI	Non-DDI	Non-DDI	3.85e-41	1	60nM	52.2		Non-DDI	Non-DDI	Non-DDI	Non-DDI	1.44e-44	1	110.9	5.5	non-DDI	*inconclusive	non-DDI	non-DDI	9.19e-113	1	91.4327	14.151	non-DDI	non-DDI	non-DDI	non-DDI	1.87e-23	1		non-DDI	non-DDI	non-DDI	4e-41	1	non-DDI	non-DDI	non-DDI
152	N-M-2	3	N	Staurosporine	non-DDI	10nM	60nM			Non-DDI	Non-DDI	Non-DDI	Non-DDI	4.26e-42	1	60nM			Non-DDI	Non-DDI	Non-DDI	Non-DDI	1.8e-49	1			non-DDI	*inconclusive	non-DDI	non-DDI	2.18e-74	1			non-DDI	non-DDI	non-DDI	non-DDI	4.06e-27	1
153	N-M-3	3	N	Staurosporine	non-DDI	10nM	60nM			Non-DDI	Non-DDI	Non-DDI	Non-DDI	2.14e-40	1	60nM			Non-DDI	Non-DDI	Non-DDI	Non-DDI	1.94e-40	1			non-DDI	*inconclusive	non-DDI	non-DDI	1.27e-69	1			non-DDI	non-DDI	non-DDI	non-DDI	5.03e-28	1
154	N-L-1	3	N	Staurosporine	non-DDI	3nM	30nM	92.84		Non-DDI	Non-DDI	Non-DDI	Non-DDI	1.56e-48	1	20nM	88.7		Non-DDI	Non-DDI	Non-DDI	Non-DDI	7.63e-58	1	129.5	7.6	Excluded (Normalization QC flag)						97.3755	3.86606	non-DDI	non-DDI	non-DDI	non-DDI	4.53e-43	1		non-DDI	non-DDI	non-DDI	1.84e-46	1	non-DDI	non-DDI	non-DDI
155	N-L-2	3	N	Staurosporine	non-DDI	3nM	30nM			Non-DDI	Non-DDI	Non-DDI	Non-DDI	1.86e-45	1	20nM			Non-DDI	Non-DDI	Non-DDI	Non-DDI	1.83e-33	1			non-DDI	*inconclusive	non-DDI	non-DDI	9.72e-144	1			non-DDI	non-DDI	non-DDI	non-DDI	1.95e-34	1
156	N-L-3	3	N	Staurosporine	non-DDI	3nM	30nM			Non-DDI	Non-DDI	Non-DDI	Non-DDI	1.45e-45	1	20nM			Non-DDI	Non-DDI	Non-DDI	Non-DDI	1.29e-35	1			non-DDI	*inconclusive	non-DDI	non-DDI	4.63e-122	1			non-DDI	non-DDI	non-DDI	non-DDI	8.44e-34	1
157	CA-VC-1	3	CA	Bleomycin (sulfate)	DDI	VC
158	CA-VC-2	3	CA	Bleomycin (sulfate)	DDI	VC
159	CA-VC-3	3	CA	Bleomycin (sulfate)	DDI	VC
160	CA-1	3	CA	Bleomycin (sulfate)	DDI	5ug/mL		77.951	4.02697	DDI	DDI	DDI	DDI	1	1.16e-110		66.01	7.06	DDI	DDI	DDI	DDI	1	8.53e-101	49.7	3.8	DDI	DDI	DDI	DDI	1	2.46e-122	54.5916	2.813	DDI	DDI	DDI	DDI	1	7.29e-65		DDI	DDI	DDI	1	5.49e-112	DDI	DDI	DDI
161	CA-2	3	CA	Bleomycin (sulfate)	DDI	5ug/mL				DDI	DDI	DDI	DDI	1	2.12e-111				DDI	DDI	DDI	DDI	1	5.52e-111			DDI	DDI	DDI	DDI	1	1.02e-119			DDI	DDI	DDI	DDI	1	3.7e-66
162	CA-3	3	CA	Bleomycin (sulfate)	DDI	5ug/mL				DDI	DDI	DDI	DDI	1	1.63e-114				DDI	DDI	DDI	DDI	1	1.65e-93			DDI	DDI	DDI	DDI	1	1.8e-120			DDI	DDI	DDI	DDI	1	2.3e-63
163	CB-VC-1	3	CB	Caffeine	non-DDI	VC																											100	7.38189
164	CB-VC-2	3	CB	Caffeine	non-DDI	VC
165	CB-VC-3	3	CB	Caffeine	non-DDI	VC
166	CB-1	3	CB	Caffeine	non-DDI	2mM		96.3844	2.71498	non-DDI	non-DDI	non-DDI	non-DDI	1.1e-28	1		92.51	5.41	non-DDI	non-DDI	non-DDI	non-DDI	1.29e-44	1	107.3	2.4	non-DDI	non-DDI	non-DDI	non-DDI	2.06e-44	1	92.5877	10.8883	non-DDI	non-DDI	non-DDI	non-DDI	1.24e-09	1		non-DDI	non-DDI	non-DDI	1.21e-25	1	non-DDI	non-DDI	non-DDI
167	CB-2	3	CB	Caffeine	non-DDI	2mM				non-DDI	non-DDI	non-DDI	non-DDI	1.07e-27	1				non-DDI	non-DDI	non-DDI	non-DDI	2.98e-37	1			non-DDI	non-DDI	non-DDI	non-DDI	4.78e-51	1			non-DDI	non-DDI	non-DDI	non-DDI	7.87e-17	1
168	CB-3	3	CB	Caffeine	non-DDI	2mM				non-DDI	non-DDI	non-DDI	non-DDI	1.06e-20	1				non-DDI	non-DDI	non-DDI	non-DDI	2.24e-40	1			non-DDI	non-DDI	non-DDI	non-DDI	1.5e-40	1			non-DDI	non-DDI	non-DDI	non-DDI	5.19e-12	1
169	P-VC-1	4	P	Phenobarbital sodium	non-DDI	VC
170	P-VC-2	4	P	Phenobarbital sodium	non-DDI	VC
171	P-VC-3	4	P	Phenobarbital sodium	non-DDI	VC
172	P-H-1	4	P	Phenobarbital sodium	non-DDI	1mM		95.6852	3.73995	non-DDI	non-DDI	non-DDI	non-DDI	1.94e-31	1		82.34	8.47	non-DDI	non-DDI	non-DDI	non-DDI	3.43e-27	1	115.7	7.6	non-DDI	non-DDI	non-DDI	non-DDI	5.41e-37	1	99.5179	8.90623	non-DDI	non-DDI	non-DDI	non-DDI	8.73e-35	1		non-DDI	non-DDI	non-DDI	2.14e-33	1	non-DDI	non-DDI	non-DDI
173	P-H-2	4	P	Phenobarbital sodium	non-DDI	1mM				non-DDI	non-DDI	non-DDI	non-DDI	5.05e-36	1				non-DDI	non-DDI	non-DDI	non-DDI	1.82e-34	1			non-DDI	non-DDI	non-DDI	non-DDI	1.58e-29	1			non-DDI	non-DDI	non-DDI	non-DDI	1.95e-32	1
174	P-H-3	4	P	Phenobarbital sodium	non-DDI	1mM				non-DDI	non-DDI	non-DDI	non-DDI	4.63e-33	1				non-DDI	non-DDI	non-DDI	non-DDI	6.97e-31	1			non-DDI	non-DDI	non-DDI	non-DDI	1.36e-31	1			non-DDI	non-DDI	non-DDI	non-DDI	9.78e-37	1
175	P-M-1	4	P	Phenobarbital sodium	non-DDI	0.33mM		95.6377	4.83283	non-DDI	non-DDI	non-DDI	non-DDI	2.65e-33	1		84.24	10.05	non-DDI	non-DDI	non-DDI	non-DDI	1.62e-39	1	119.4	14.6	non-DDI	non-DDI	non-DDI	non-DDI	2.78e-50	1	96.8303	6.25427	non-DDI	non-DDI	non-DDI	non-DDI	1.78e-34	1		non-DDI	non-DDI	non-DDI	9.12e-33	1	non-DDI	non-DDI	non-DDI
176	P-M-2	4	P	Phenobarbital sodium	non-DDI	0.33mM				non-DDI	non-DDI	non-DDI	non-DDI	3.01e-35	1				non-DDI	non-DDI	non-DDI	non-DDI	6.63e-33	1			non-DDI	non-DDI	non-DDI	non-DDI	1.44e-46	1			non-DDI	non-DDI	non-DDI	non-DDI	2.73e-17	1
177	P-M-3	4	P	Phenobarbital sodium	non-DDI	0.33mM				non-DDI	non-DDI	non-DDI	non-DDI	1.01e-29	1				non-DDI	non-DDI	non-DDI	non-DDI	7.46e-18	1			non-DDI	non-DDI	non-DDI	non-DDI	1.17e-46	1			non-DDI	non-DDI	non-DDI	non-DDI	2.25e-33	1
178	P-L-1	4	P	Phenobarbital sodium	non-DDI	0.11mM		98.3394	4.78448	non-DDI	non-DDI	non-DDI	non-DDI	2.3e-26	1		85.51	10.55	non-DDI	non-DDI	non-DDI	non-DDI	3.98e-31	1	148.8	13.1	non-DDI	non-DDI	non-DDI	non-DDI	1.32e-38	1	95.2332	10.1648	non-DDI	non-DDI	non-DDI	non-DDI	2.47e-65	1		non-DDI	non-DDI	non-DDI	2.12e-31	1	non-DDI	non-DDI	non-DDI
179	P-L-2	4	P	Phenobarbital sodium	non-DDI	0.11mM				non-DDI	non-DDI	non-DDI	non-DDI	1.45e-35	1				non-DDI	non-DDI	non-DDI	non-DDI	1.56e-39	1			non-DDI	non-DDI	non-DDI	non-DDI	1.67e-37	1			non-DDI	non-DDI	non-DDI	non-DDI	2.57e-72	1
180	P-L-3	4	P	Phenobarbital sodium	non-DDI	0.11mM				non-DDI	non-DDI	non-DDI	non-DDI	2.85e-32	1				non-DDI	non-DDI	non-DDI	non-DDI	1.43e-31	1			non-DDI	non-DDI	non-DDI	non-DDI	3.38e-42	1			non-DDI	non-DDI	non-DDI	non-DDI	5.58e-54	1
181	Q-VC-1	4	Q	Cyclophosphamide	DDI	VC	VC
182	Q-VC-2	4	Q	Cyclophosphamide	DDI	VC	VC
183	Q-VC-3	4	Q	Cyclophosphamide	DDI	VC	VC
184	Q-H-1	4	Q	Cyclophosphamide	DDI	20uM	40uM	44.44		DDI	DDI	DDI	DDI	1	2.76e-71		47.18	2.08	DDI	DDI	DDI	DDI	1	3.34e-47	73.4	3.3	DDI	DDI	DDI	DDI	1	1.1e-32	58.4127	3.69886	DDI	DDI	DDI	DDI	1	1.12e-11	DDI	DDI	DDI	DDI	1	5.54e-68	DDI	DDI	DDI
185	Q-H-2	4	Q	Cyclophosphamide	DDI	20uM	40uM			DDI	DDI	DDI	DDI	1	2.91e-65				DDI	DDI	DDI	DDI	1	4.31e-47			*inconclusive	DDI	DDI	DDI	1	3.34e-10			DDI	DDI	DDI	DDI	1	2.32e-18
186	Q-H-3	4	Q	Cyclophosphamide	DDI	20uM	40uM			DDI	DDI	DDI	DDI	1	3.72e-67				DDI	DDI	DDI	DDI	1	6.2e-44			DDI	DDI	DDI	DDI	1	1.57e-18			DDI	DDI	DDI	DDI	1	5.19e-23
187	Q-M-1	4	Q	Cyclophosphamide	DDI	6.67uM	30uM	61.93		DDI	DDI	DDI	DDI	1	3.31e-54		69.03	2.38	non-DDI	non-DDI	Non-DDI	Non-DDI	0.0012207	0.998779	107.2	14.2	non-DDI	non-DDI	non-DDI	non-DDI	1.37e-12	1	81.7148	1.34428	non-DDI	non-DDI	non-DDI	non-DDI	3.92e-12	1	DDI	DDI	DDI	DDI	1	7.58e-48	non-DDI	non-DDI	non-DDI
188	Q-M-2	4	Q	Cyclophosphamide	DDI	6.67uM	30uM			DDI	DDI	DDI	DDI	1	6.86e-34				non-DDI	non-DDI	Non-DDI	Non-DDI	2.35e-06	0.999998			non-DDI	non-DDI	non-DDI	non-DDI	6.18e-16	1			non-DDI	non-DDI	non-DDI	non-DDI	5.46e-14	1
189	Q-M-3	4	Q	Cyclophosphamide	DDI	6.67uM	30uM			DDI	DDI	DDI	DDI	1	2.08e-55				non-DDI	non-DDI	DDI	DDI	0.994343	0.00565714			non-DDI	non-DDI	non-DDI	non-DDI	1.16e-19	1			non-DDI	non-DDI	non-DDI	non-DDI	6.83e-08	1
190	Q-L-1	4	Q	Cyclophosphamide	DDI	2.22uM	20uM	79.9		DDI	DDI	DDI	DDI	1	1.76e-15		94.23	9.32	non-DDI	non-DDI	non-DDI	non-DDI	3.36e-20	1	156.8	11.1	non-DDI	non-DDI	non-DDI	non-DDI	3.25e-29	1	80.333	3.89531	non-DDI	non-DDI	non-DDI	non-DDI	2.35e-23	1	DDI	DDI	DDI	DDI	1	7.56e-26	non-DDI	non-DDI	non-DDI
191	Q-L-2	4	Q	Cyclophosphamide	DDI	2.22uM	20uM			DDI	DDI	DDI	DDI	1	3.86e-29				non-DDI	non-DDI	non-DDI	non-DDI	5.35e-32	1			non-DDI	non-DDI	non-DDI	non-DDI	7.87e-28	1			non-DDI	non-DDI	non-DDI	non-DDI	6.49e-18	1
192	Q-L-3	4	Q	Cyclophosphamide	DDI	2.22uM	20uM			DDI	DDI	DDI	DDI	1	9.07e-33				non-DDI	non-DDI	non-DDI	non-DDI	1.12e-29	1			non-DDI	non-DDI	non-DDI	non-DDI	5.13e-26	1			non-DDI	non-DDI	non-DDI	non-DDI	1.76e-18	1
193	R-VC-1	4	R	2-Aminoanthracene	DDI	VC										VC
194	R-VC-2	4	R	2-Aminoanthracene	DDI	VC										VC
195	R-VC-3	4	R	2-Aminoanthracene	DDI	VC										VC
196	R-H-1	4	R	2-Aminoanthracene	DDI	2ug/mL		47.0438	5.58736	DDI	DDI	DDI	DDI	1	6.48e-160	1300ng/ml	43.9		DDI	DDI	DDI	DDI	1	8.5e-97	23.1	0.8	Invalid (overt cytotoxicity)						9.74506	11.2447	Invalid (overt cytotoxicity)							DDI	DDI	DDI	1	3e-154	DDI	DDI	DDI
197	R-H-2	4	R	2-Aminoanthracene	DDI	2ug/mL				DDI	DDI	DDI	DDI	1	4.71e-155	1300ng/ml			DDI	DDI	DDI	DDI	1	5.12e-84
198	R-H-3	4	R	2-Aminoanthracene	DDI	2ug/mL				DDI	DDI	DDI	DDI	1	5.56e-148	1300ng/ml			DDI	DDI	DDI	DDI	1	3.92e-95
199	R-M-1	4	R	2-Aminoanthracene	DDI	0.67ug/mL		94.8275	3.9033	DDI	non-DDI	DDI	DDI	1	2.81e-14	1000ng/ml	72.3		DDI	DDI	DDI	DDI	1	4.8e-54	95.5	8.5	non-DDI	non-DDI	non-DDI	non-DDI	4.22e-16	1	93.5413	2.51538	non-DDI	non-DDI	non-DDI	non-DDI	4.11e-13	1		non-DDI	DDI	non-DDI	0.246577	0.753423	DDI	DDI	DDI
200	R-M-2	4	R	2-Aminoanthracene	DDI	0.67ug/mL				non-DDI	non-DDI	non-DDI	non-DDI	0.0131162	0.986884	1000ng/ml			DDI	DDI	*inconclusive	DDI	0.999969	3.07e-05			non-DDI	non-DDI	non-DDI	non-DDI	2.63e-23	1			non-DDI	non-DDI	non-DDI	non-DDI	7.75e-21	1
201	R-M-3	4	R	2-Aminoanthracene	DDI	0.67ug/mL				non-DDI	non-DDI	non-DDI	non-DDI	4.65e-14	1	1000ng/ml			DDI	Non-DDI	DDI	DDI	1	1.05e-13			non-DDI	non-DDI	non-DDI	non-DDI	3.38e-20	1			non-DDI	non-DDI	non-DDI	non-DDI	2.4e-21	1
202	R-L-1	4	R	2-Aminoanthracene	DDI	0.22ug/mL		95.8315	6.60091	non-DDI	non-DDI	non-DDI	non-DDI	6.29e-25	1	970ng/ml	79		DDI	DDI	DDI	DDI	1	8.52e-30	102.1	11.3	non-DDI	non-DDI	non-DDI	non-DDI	1.22e-40	1	96.2697	3.02937	non-DDI	non-DDI	non-DDI	non-DDI	2.54e-33	1		non-DDI	non-DDI	non-DDI	1.4e-27	1	DDI	DDI	DDI
203	R-L-2	4	R	2-Aminoanthracene	DDI	0.22ug/mL				non-DDI	non-DDI	non-DDI	non-DDI	1.04e-26	1	970ng/ml			*inconclusive	Non-DDI	Non-DDI	Non-DDI	0.521653	0.478347			non-DDI	non-DDI	non-DDI	non-DDI	2.27e-39	1			non-DDI	non-DDI	non-DDI	non-DDI	2.21e-34	1
204	R-L-3	4	R	2-Aminoanthracene	DDI	0.22ug/mL				non-DDI	non-DDI	non-DDI	non-DDI	2.98e-31	1	970ng/ml			DDI	DDI	Non-DDI	DDI	1	4.88e-20			non-DDI	non-DDI	non-DDI	non-DDI	2.93e-47	1			non-DDI	non-DDI	non-DDI	non-DDI	1.11e-37	1
205	CC-VC-1	4	CC	Benzo[a]pyrene	DDI	VC
206	CC-VC-2	4	CC	Benzo[a]pyrene	DDI	VC
207	CC-VC-3	4	CC	Benzo[a]pyrene	DDI	VC
208	CC-1	4	CC	Benzo[a]pyrene	DDI	10ug/mL		67.8017	2.28485	DDI	DDI	DDI	DDI	1	4.01e-32		35.71	2	DDI	DDI	DDI	DDI	1	2.39e-89	66.3	0.7	DDI	DDI	DDI	DDI	1	1.05e-102	75.0078	5.30003	DDI	DDI	DDI	DDI	1	1.15e-46		non-DDI	DDI	DDI	0.94106	0.0589402	DDI	DDI	DDI
209	CC-2	4	CC	Benzo[a]pyrene	DDI	10ug/mL				non-DDI	non-DDI	non-DDI	non-DDI	2.51e-64	1				DDI	DDI	DDI	DDI	1	1.66e-87			DDI	DDI	DDI	DDI	1	4.78e-111			DDI	DDI	DDI	DDI	1	4.49e-41
210	CC-3	4	CC	Benzo[a]pyrene	DDI	10ug/mL				DDI	DDI	DDI	DDI	1	6.46e-37				DDI	DDI	DDI	DDI	1	1.85e-82			DDI	DDI	DDI	DDI	1	6.31e-104			DDI	DDI	DDI	DDI	1	3.92e-54
211	CA-VC-1	R	CA	Bleomycin (sulfate)	DDI	VC	VC									VC
212	CA-VC-2	R	CA	Bleomycin (sulfate)	DDI	VC	VC									VC
213	CA-VC-3	R	CA	Bleomycin (sulfate)	DDI	VC	VC									VC
214	CA-1	R	CA	Bleomycin (sulfate)	DDI	5ug/mL	5ug/mL	68.88		DDI	DDI	DDI	DDI	1	1.7e-106	5ug/mL	51.4		DDI	DDI	DDI	DDI	1	1.44e-152																	DDI	DDI	DDI	DDI	1	7.45e-98	DDI	DDI	DDI
215	CA-2	R	CA	Bleomycin (sulfate)	DDI	5ug/mL	5ug/mL			DDI	DDI	DDI	DDI	1	9.01e-92	5ug/mL			DDI	DDI	DDI	DDI	1	1.33e-152
216	CA-3	R	CA	Bleomycin (sulfate)	DDI	5ug/mL	5ug/mL			DDI	DDI	DDI	DDI	1	2.96e-95	5ug/mL			DDI	DDI	DDI	DDI	1	1.64e-146
217	CB-VC-1	R	CB	Caffeine	non-DDI	VC	VC									VC
218	CB-VC-2	R	CB	Caffeine	non-DDI	VC	VC									VC
219	CB-VC-3	R	CB	Caffeine	non-DDI	VC	VC									VC
220	CB-1	R	CB	Caffeine	non-DDI	2mM	2mM	93.75		Non-DDI	Non-DDI	Non-DDI	Non-DDI	7.07e-29	1	2mM	85.8		Non-DDI	Non-DDI	Non-DDI	Non-DDI	2.3e-25	1																	Non-DDI	Non-DDI	Non-DDI	Non-DDI	1.44e-27	1	Non-DDI	Non-DDI	Non-DDI
221	CB-2	R	CB	Caffeine	non-DDI	2mM	2mM			Non-DDI	Non-DDI	Non-DDI	Non-DDI	7.68e-28	1	2mM			Non-DDI	Non-DDI	Non-DDI	Non-DDI	3.13e-29	1
222	CB-3	R	CB	Caffeine	non-DDI	2mM	2mM			Non-DDI	Non-DDI	Non-DDI	Non-DDI	9.82e-26	1	2mM			Non-DDI	Non-DDI	Non-DDI	Non-DDI	6.49e-32	1
223	CC-VC-1	R	CC	Benzo[a]pyrene	DDI	VC	VC									VC
224	CC-VC-2	R	CC	Benzo[a]pyrene	DDI	VC	VC									VC
225	CC-VC-3	R	CC	Benzo[a]pyrene	DDI	VC	VC									VC
226	CC-1	R	CC	Benzo[a]pyrene	DDI	10ug/mL	10ug/mL	61.27		DDI	DDI	DDI	DDI	1	2.96e-101	10ug/mL	52.2		DDI	DDI	DDI	DDI	1	1.61e-74																	DDI	DDI	DDI	DDI	1	4.82e-103	DDI	DDI	DDI
227	CC-2	R	CC	Benzo[a]pyrene	DDI	10ug/mL	10ug/mL			DDI	DDI	DDI	DDI	1	3.09e-100	10ug/mL			DDI	DDI	DDI	DDI	1	6.41e-71
228	CC-3	R	CC	Benzo[a]pyrene	DDI	10ug/mL	10ug/mL			DDI	DDI	DDI	DDI	1	6.13e-108	10ug/mL			DDI	DDI	DDI	DDI	1	3.8e-52
	*inconclusive	One of the follows: 1)PA probability is below 0.9 for either DDI or non-DDI classification, (2) the compound falls on the PC1 axis, or (3) if the compound does not fall distinctly on either the DDI or non-DDI branch of the dendrogram
	Invalid tests	Overt or insufficient cytotoxicity
	New experiments	New experiments address invalid test in result 1; all new samples passed the RNA quality control.
[truncated: 15 more columns]

## Sheet: summary_statistics
		Truth Standard					Truth Standard					Truth Standard					Truth Standard
Lab 1		DDI	non-DDI		Lab 2		DDI	non-DDI		Lab 3		DDI	non-DDI		Lab 4		DDI	non-DDI
TGx-DDI	DDI	5	2		TGx-DDI	DDI	5	1		TGx-DDI	DDI	4	0		TGx-DDI	DDI	5	1
		BEDRQ	OI				BAEQR	O				BAEQ					BAEDQ	I
Invalid Tests	non-DDI	0	6		Invalid Tests	non-DDI	0	7		Invalid Tests	non-DDI	0	6		Invalid Tests	non-DDI	0	5
A			FGJKNP		D			FGJKNPI		IRDN			FGJKPO		RNO			FGJKP
	Estimate	Lower Limit	Upper Limit			Estimate	Lower Limit	Upper Limit			Estimate	Lower Limit	Upper Limit			Estimate	Lower Limit	Upper Limit
Sensitivity	1	0.48	1		Sensitivity	1	0.48	1		Sensitivity	1	0.4	1		Sensitivity	1	0.48	1
Specificity	0.75	0.35	0.97		Specificity	0.88	0.47	1		Specificity	1	0.54	1		Specificity	0.83	0.36	1
Accuracy	0.85	0.55	0.98		Accuracy	0.92	0.64	1		Accuracy	1	0.69	1		Accuracy	0.91	0.59	1
		Truth Standard
Pooled		DDI	non-DDI
TGx-DDI	DDI	19	4
	non-DDI	0	24
	Estimate	Lower Limit	Upper Limit
Sensitivity	1	0.82	1
Specificity	0.86	0.67	0.96
Accuracy	0.91	0.8	0.98

## Sheet: concordance_analysis
		Lab 1						Lab 1
Lab 2		DDI	non-DDI			Lab 3		DDI	non-DDI
TGx-DDI	DDI	4	0			TGx-DDI	DDI	3	0
		BEQR						BEQ
Invalid Tests	non-DDI	1	7			Invalid Tests	non-DDI	1	5
AD		I	FGJKNPO			IRDAN		O	FGJKP
	Estimate	std.err	LowerLim	UpperLim			Estimate	std.err	LowerLim	UpperLim
Kappa	0.823529	0.284145	0.266606	1.38045		Kappa	0.769231	0.324336	0.133532	1.40493
AC1	0.84314	0.15305	0.50627	1.18		AC1	0.78824	0.20384	0.31818	1.2583
PABAK	0.833333	0.159359	0.5	1		PABAK	0.777778	0.210695	0.333333	1
		Lab 2						Lab 3						Lab 3
Lab 4		DDI	non-DDI			Lab 2		DDI	non-DDI			Lab 4		DDI	non-DDI
TGx-DDI	DDI	4	1			TGx-DDI	DDI	4	1			TGx-DDI	DDI	4	1
		BAEQ	I					BAEQ	O					BAEQ	I
Invalid Tests	non-DDI	0	5			Invalid Tests	non-DDI	0	5			Invalid Tests	non-DDI	0	5
RDNO			FGJKP			IRDN			FGJKP			RDNO			FGJKPO
	Estimate	std.err	LowerLim	UpperLim			Estimate	std.err	LowerLim	UpperLim			Estimate	std.err	LowerLim	UpperLim
Kappa	0.8	0.309839	0.192716	1.40728		Kappa	0.633333	0.301511	0.0423711	1.2243		Kappa	0.8	0.309839	0.192716	1.40728
AC1	0.80198	0.18863	0.37526	1.2287		AC1	0.63934	0.23219	0.122	1.1567		AC1	0.80198	0.18863	0.37526	1.2287
PABAK	0.8	0.192139	0.4	1		PABAK	0.636364	0.232009	0.0909091	1		PABAK	0.8	0.192139	0.4	1
																				Lab 1
																		Lab 4		DDI	non-DDI
																		TGx-DDI	DDI	4	0
																				BEDQ
																		Invalid Tests	non-DDI	0	6
																		RANO			FGJKPI
																			Estimate	std.err	LowerLim	UpperLim
																		Kappa	1	0.316228	0.380194	1.61981
																		AC1	1	0	1	1
																		PABAK	1	0	1	1
