# Supplementary material for: TGx-DDI (toxicogenomic DNA damage-inducing) biomarker validation: multi-site ring trial supporting regulatory use
Source: Toxicol Sci. 2025 Oct 1;208(2):233–43. doi: 10.1093/toxsci/kfaf138 (PMC12646585; doi:10.1093/toxsci/kfaf138)
Supplement: kfaf138_Supplementary_Data [file kfaf138_supplementary_data.zip › kfaf138_Supplementary_Data/toxsci-25-0384-File008.xlsx]

## Sheet: readme
	Acronyms
	PA	Probability Analysis
	PCA	Principal Component Analysis
	HCA	Hierarchical Cluster Analysis (HCA)
	DDI	DNA damage inducing
	NDDI	non-DNA damage inducing
	Sample ID Decoder
	Sample ID	Sample code - concentration - batch
	Example:	F-L-1
	Read:	Compound F(D-Mannitol)-Low dose (0.11 mM) - batch 1
	Sample Decoder
	Code	Test Compound	Metabolic Activation	Concentration
				Low	Medium	High
	A	Etoposide	N	22.22 nM	66.67 nM	200 nM
	B	EMS (Ethyl methanesulfonate)	N	0.22 mM	0.67 mM	2 mM
	D	Chlorambucil	N	0.44 μM	1.33 μM	4 μM
	E	ENU (N-Nitroso-N-ethylurea)	N	0.056 mM	0.167 mM	0.5 mM
	F	D-Mannitol	N	0.11 mM	0.33 mM	1 mM
	G	Ampicillin	N	0.11 mM	0.33 mM	1 mM
	I	Sunitinib malatea	N	2.22 μM	6.67 μM	20 μM
	J	2,4-Dinitrophenol	N	0.11 mM	0.33 mM	1 mM
	K	Dexamethasone	N	0.11 mM	0.33 mM	1 mM
	N	Staurosporinea, b	N	3.33 nM	10 nM	30 nM
	O	Cycloheximide	N	1.11 μM	3.33 μM	10 μM
	P	Phenobarbital sodium	Y	0.11 mM	0.33 mM	1 mM
	Q	Cyclophosphamideb	Y	2.22 μM	6.67 μM	20 μM
	R	2-Aminoanthracenea	Y	1.14 μM	3.47 μM	10.3 μM
	CA	Bleomycin (sulfate)	N	7 μM or 3.53 μM *
	CB	Caffeine	N	2 mM
	CC	Benzo[a]pyrene	Y	39.6 µM

## Sheet: Lab 1
				Individual analysis						Grouped analysis
Sample #	Batch	Sample ID	Flag/remove	PA (Heatmap) Class	HCA (Dendogram) Class	DDI Probability	NDDI Probability	Webtool Class	Overall Class	PA (Heatmap) Class	HCA (Dendogram) Class	DDI Probability	NDDI Probability	Webtool Class	Overall Class	Notes
38	1	CA - M - 1		DDI	DDI	1	8.93e-146	DDI	DDI	DDI	DDI	1	5.46e-148	DDI	DDI
42	1	CA - M - 2		DDI	DDI	1	5.7e-149	DDI				1	5.46e-148
46	1	CA - M - 3		DDI	DDI	1	2.44e-149	DDI				1	5.46e-148
37	1	CA - VC - 1
41	1	CA - VC - 2
45	1	CA - VC - 3
40	1	CB - M - 1														Initial results with flags - not a valid experiment with a single control replicate
44	1	CB - M - 2
48	1	CB - M - 3
39	1	CB - VC - 1	mRNA content flag (mRNA content normalization factor 59.13)
43	1	CB - VC - 2	mRNA content flag (mRNA content normalization factor 79)
47	1	CB - VC - 3
40	1	CB - M - 1		non-DDI	non-DDI	1.32e-38	1	non-DDI	non-DDI	non-DDI	non-DDI	1.22e-37	1	non-DDI	non-DDI	RNA Samples re-analyzed on nanostring
44	1	CB - M - 2		non-DDI	non-DDI	3.01e-35	1	non-DDI				1.22e-37	1
48	1	CB - M - 3		non-DDI	non-DDI	2.76e-39	1	non-DDI				1.22e-37	1
39	1	CB - VC - 1
43	1	CB - VC - 2
47	1	CB - VC - 3
2	1	F - H - 1		non-DDI	non-DDI	2.08e-36	1	non-DDI	non-DDI	non-DDI	non-DDI	1.45e-35	1	non-DDI	non-DDI
6	1	F - H - 2		non-DDI	non-DDI	6.48e-40	1	non-DDI
10	1	F - H - 3		non-DDI	non-DDI	1.81e-30	1	non-DDI
4	1	F - L - 1		non-DDI	non-DDI	1.05e-26	1	non-DDI		non-DDI	non-DDI	1.82e-30	1	non-DDI
8	1	F - L - 2		non-DDI	non-DDI	3.59e-27	1	non-DDI
12	1	F - L - 3		non-DDI	non-DDI	4.58e-37	1	non-DDI
3	1	F - M - 1		non-DDI	non-DDI	1.42e-38	1	non-DDI		non-DDI	non-DDI	5.35e-30	1	non-DDI
7	1	F - M - 2		non-DDI	non-DDI	2.21e-26	1	non-DDI
11	1	F - M - 3		non-DDI	non-DDI	3.46e-25	1	non-DDI
1	1	F - VC - 1	Remove replicate F-VC-1 due to imaging flag (0.63)
5	1	F - VC - 2
9	1	F - VC - 3
14	1	G - H - 1		non-DDI	non-DDI	1.01e-25	1	non-DDI	non-DDI	non-DDI	non-DDI	6.67e-26	1	non-DDI	non-DDI
18	1	G - H - 2		non-DDI	non-DDI	6.4e-26	1	non-DDI
22	1	G - H - 3	Remove replicate G-H-3 due to due to mRNA content flag (mRNA content normalization factor 78.25)
16	1	G - L - 1		non-DDI	non-DDI	6.54e-29	1	non-DDI		non-DDI	non-DDI	2.59e-25	1	non-DDI
20	1	G - L - 2		non-DDI	non-DDI	9.12e-27	1	non-DDI
24	1	G - L - 3		non-DDI	non-DDI	5.68e-20	1	non-DDI
15	1	G - M - 1		non-DDI	non-DDI	1.49e-22	1	non-DDI		non-DDI	non-DDI	3.59e-13	1	non-DDI
19	1	G - M - 2		non-DDI	non-DDI	0.00100305	0.998997	non-DDI
23	1	G - M - 3	Remove replicate G-M-3 due to due to mRNA content flag (mRNA content normalization factor 228.21)
13	1	G - VC - 1
17	1	G - VC - 2
21	1	G - VC - 3
26	1	O - H - 1	mRNA content flag (mRNA content normalization factor 12.39)													Initial results with flags - re-analyzed due to large number of flags
30	1	O - H - 2	mRNA content flag (mRNA content normalization factor 33.66)
34	1	O - H - 3	mRNA content flag (mRNA content normalization factor 39.23)
28	1	O - L - 1	mRNA content flag (mRNA content normalization factor 91.35)								Grouped analysis not possible - ratio normalization flags for all
32	1	O - L - 2		non-DDI	non-DDI	1.3e-17	1	non-DDI
36	1	O - L - 3		non-DDI	non-DDI	6.35e-13	1	non-DDI
27	1	O - M - 1	QC, binding density flags, mRNA content flag (mRNA content normalization factor 43.7)
31	1	O - M - 2	mRNA content flag (mRNA content normalization factor 15.56)
35	1	O - M - 3	mRNA content flag (mRNA content normalization factor 101.97)
25	1	O - VC - 1
29	1	O - VC - 2
33	1	O - VC - 3
26	1	O - H - 1		DDI	DDI	1	9.62e-49	DDI	DDI	DDI	DDI	1	4.25e-47	DDI	DDI	RNA Samples re-analyzed on nanostring
30	1	O - H - 2		DDI	DDI	1	2.22e-39	DDI				1	4.25e-47
34	1	O - H - 3		DDI	DDI	1	3.82e-53	DDI				1	4.25e-47
28	1	O - L - 1		DDI	non-DDI	0.886648	0.113352	non-DDI		DDI	non-DDI	0.999976	2.37e-05	DDI
32	1	O - L - 2		DDI	non-DDI	1	5.68e-10	DDI				0.999976	2.37e-05
36	1	O - L - 3		DDI	non-DDI	0.999878	0.000121652	DDI				0.999976	2.37e-05
27	1	O - M - 1		DDI	DDI	1	1.84e-31	DDI		DDI	non-DDI	1	6.2e-21	DDI
31	1	O - M - 2		DDI	non-DDI	1	1.55e-22	DDI				1	6.2e-21
35	1	O - M - 3		DDI	non-DDI	1	1.89e-08	DDI				1	6.2e-21
25	1	O - VC - 1
29	1	O - VC - 2
33	1	O - VC - 3
62	2	A - H - 1		non-DDI	non-DDI	9.83e-10	1	non-DDI	non-DDI	non-DDI	non-DDI	1.02e-13	1	non-DDI	non-DDI
66	2	A - H - 2		non-DDI	non-DDI	3.88e-07	1	non-DDI
70	2	A - H - 3		non-DDI	non-DDI	2.13e-24	1	non-DDI
64	2	A - L - 1		non-DDI	non-DDI	2.16e-44	1	non-DDI		non-DDI	non-DDI	4.77e-44	1	non-DDI
68	2	A - L - 2		non-DDI	non-DDI	3.19e-45	1	non-DDI
72	2	A - L - 3		non-DDI	non-DDI	7.21e-43	1	non-DDI
63	2	A - M - 1		non-DDI	non-DDI	1.08e-25	1	non-DDI		non-DDI	non-DDI	2.52e-26	1	non-DDI
67	2	A - M - 2		non-DDI	non-DDI	5.95e-33	1	non-DDI
71	2	A - M - 3		non-DDI	non-DDI	4.27e-20	1	non-DDI
61	2	A - VC - 1
65	2	A - VC - 2
69	2	A - VC - 3
50	2	B - H - 1		DDI	DDI	1	2.06e-66	DDI	DDI	Grouped analysis not possible with single replicate						Initial results with flags - re-analyzed since 2/3 replicates lost for high concentration
54	2	B - H - 2	Remove replicate due to Binding density and mRNA content flag (mRNA content normalization factor 77.92)
58	2	B - H - 3	Remove replicate due to Binding density and mRNA content flag (mRNA content normalization factor 111.92)
52	2	B - L - 1		non-DDI	non-DDI	4.13e-09	1	non-DDI		non-DDI	non-DDI	2.05e-11	1	non-DDI
56	2	B - L - 2		non-DDI	non-DDI	1.79e-12	1	non-DDI				2.05e-11	1
60	2	B - L - 3		non-DDI	non-DDI	4.14e-15	1	non-DDI				2.05e-11	1
51	2	B - M - 1	Remove replicate due to Binding density and mRNA content flag (mRNA content normalization factor 251.34)							DDI	DDI	1	3.89e-22	DDI
55	2	B - M - 2		DDI	DDI	1	4.97e-24	DDI				1	3.89e-22
59	2	B - M - 3		DDI	DDI	1	4.26e-20	DDI				1	3.89e-22
49	2	B - VC - 1
53	2	B - VC - 2
57	2	B - VC - 3
50	2	B - H - 1		DDI	DDI	1	1.38e-44	DDI	DDI	DDI	DDI	1	2.23e-45	DDI	DDI	RNA Samples re-analyzed on nanostring
54	2	B - H - 2		DDI	DDI	1	2.97e-39	DDI				1	2.23e-45
58	2	B - H - 3		DDI	DDI	1	5.72e-53	DDI				1	2.23e-45
52	2	B - L - 1		non-DDI	non-DDI	1.18e-33	1	non-DDI		non-DDI	non-DDI	1.18e-29	1	non-DDI
56	2	B - L - 2		non-DDI	non-DDI	1.69e-20	1	non-DDI				1.18e-29	1
60	2	B - L - 3		non-DDI	non-DDI	9.53e-35	1	non-DDI				1.18e-29	1
51	2	B - M - 1		DDI	non-DDI	0.993282	0.00671824	DDI		DDI	non-DDI	1	5.44e-10	DDI
55	2	B - M - 2		DDI	DDI	1	1.24e-21	DDI				1	5.44e-10
59	2	B - M - 3		DDI	non-DDI	0.99998	2.04e-05	DDI				1	5.44e-10
49	2	B - VC - 1
53	2	B - VC - 2
57	2	B - VC - 3
98	2	CA - M - 1	mRNA content flag (mRNA content normalization factor 118.51)						DDI	Grouped analysis not possible with single replicate						Initial results with flags - re-analyzed due to large number of flags
102	2	CA - M - 2		DDI	DDI	1	5.08e-177	DDI
106	2	CA - M - 3	mRNA content flag (mRNA content normalization factor 60.57)
97	2	CA - VC - 1
101	2	CA - VC - 2
105	2	CA - VC - 3
100	2	CB - M - 2		DDI	non-DDI	0.999783	0.000216513	DDI	inconclusive	Grouped analysis not possible with single replicate
104	2	CB - M - 3	mRNA content flag (mRNA content normalization factor 60.57)
108	2	CB - M - 4		non-DDI	non-DDI	0.0346654	0.965335	non-DDI
99	2	CB - VC - 1
103	2	CB - VC - 2
107	2	CB - VC - 3
98	2	CA - M - 1		DDI	DDI	1	1.52e-113	DDI	DDI	DDI	DDI	1	1.52e-115	DDI	DDI	RNA Samples re-analyzed on nanostring
102	2	CA - M - 2		DDI	DDI	1	1.62e-118	DDI				1	1.52e-115
106	2	CA - M - 3		DDI	DDI	1	4.79e-115	DDI				1	1.52e-115
97	2	CA - VC - 1
101	2	CA - VC - 2
105	2	CA - VC - 3
100	2	CB - M - 2		non-DDI	non-DDI	5.8e-26	1	non-DDI	non-DDI	non-DDI	non-DDI	3.27e-33	1	non-DDI	non-DDI
104	2	CB - M - 3		non-DDI	non-DDI	1.26e-37	1	non-DDI				3.27e-33	1
108	2	CB - M - 4		non-DDI	non-DDI	5.31e-36	1	non-DDI				3.27e-33	1
99	2	CB - VC - 1
103	2	CB - VC - 2
107	2	CB - VC - 3
74	2	E - H - 1		DDI	DDI	1	5.49e-203	DDI	DDI	DDI	DDI	1	9.33e-195	DDI	DDI
78	2	E - H - 2		DDI	DDI	1	3.55e-191	DDI
82	2	E - H - 3		DDI	DDI	1	2.46e-190	DDI
76	2	E - L - 1		DDI	DDI	1	3.93e-51	DDI		DDI	DDI	1	4.73e-48	DDI
80	2	E - L - 2		DDI	DDI	1	3.5e-46	DDI
84	2	E - L - 3		DDI	DDI	1	1.6e-46	DDI
75	2	E - M - 1		DDI	DDI	1	2.91e-113	DDI		DDI	DDI	1	4.68e-114	DDI
79	2	E - M - 2		DDI	DDI	1	2.15e-113	DDI
83	2	E - M - 3		DDI	DDI	1	1.64e-115	DDI
73	2	E - VC - 1
77	2	E - VC - 2
81	2	E - VC - 3
86	2	I - H - 1		DDI	DDI	1	2.21e-132	DDI	DDI	DDI	DDI	1	4.5e-128	DDI	DDI
90	2	I - H - 2		DDI	DDI	1	1.68e-132	DDI
94	2	I - H - 3		DDI	DDI	1	3.7e-119	DDI
88	2	I - L - 1		non-DDI	non-DDI	1.2e-05	0.999988	non-DDI		non-DDI	non-DDI	1.5e-11	1	non-DDI
92	2	I - L - 2		non-DDI	non-DDI	1.27e-15	1	non-DDI
96	2	I - L - 3		non-DDI	non-DDI	9.61e-14	1	non-DDI
87	2	I - M - 1		DDI	DDI	1	3.33e-55	DDI		DDI	DDI	1	8.6e-46	DDI
91	2	I - M - 2		DDI	DDI	1	1.19e-45	DDI
95	2	I - M - 3		DDI	DDI	1	3.33e-36	DDI
85	2	I - VC - 1
89	2	I - VC - 2	Remove replicate I-VC-2 due to mRNA content flag (mRNA content normalization factor 149.6)
93	2	I - VC - 3
158	3	CA - M - 1		DDI	DDI	1	1.16e-110	DDI	DDI	DDI	DDI	1	5.49e-112	DDI	DDI
162	3	CA - M - 2		DDI	DDI	1	2.12e-111	DDI
166	3	CA - M - 3		DDI	DDI	1	1.63e-114	DDI
157	3	CA - VC - 1
161	3	CA - VC - 2
165	3	CA - VC - 3
160	3	CB - M - 2		non-DDI	non-DDI	1.1e-28	1	non-DDI	non-DDI	non-DDI	non-DDI	1.21e-25	1	non-DDI	non-DDI
164	3	CB - M - 3		non-DDI	non-DDI	1.07e-27	1	non-DDI
168	3	CB - M - 4		non-DDI	non-DDI	1.06e-20	1	non-DDI
159	3	CB - VC - 2
163	3	CB - VC - 3
167	3	CB - VC - 4
110	3	D - H - 1		DDI	DDI	1	9.88e-19	DDI	DDI	DDI	DDI	1	6.15e-11	DDI	DDI
114	3	D - H - 2		DDI	DDI	1	1.03e-10	DDI
118	3	D - H - 3		DDI	non-DDI	0.999094	0.000906296	DDI
112	3	D - L - 1		non-DDI	non-DDI	7.05e-25	1	non-DDI		non-DDI	non-DDI	1.13e-27	1	non-DDI
116	3	D - L - 2		non-DDI	non-DDI	1.47e-28	1	non-DDI
120	3	D - L - 3		non-DDI	non-DDI	2.24e-29	1	non-DDI
111	3	D - M - 1		non-DDI	non-DDI	3.63e-15	1	non-DDI		non-DDI	non-DDI	1.64e-20	1	non-DDI
115	3	D - M - 2		non-DDI	non-DDI	1.15e-22	1	non-DDI
119	3	D - M - 3		non-DDI	non-DDI	5.04e-24	1	non-DDI
109	3	D - VC - 1
113	3	D - VC - 2
117	3	D - VC - 3
122	3	J - H - 1		non-DDI	non-DDI	1.05e-47	1	non-DDI	non-DDI	non-DDI	non-DDI	4.78e-45	1	non-DDI	non-DDI
126	3	J - H - 2		non-DDI	non-DDI	3.01e-43	1	non-DDI
130	3	J - H - 3		non-DDI	non-DDI	3.62e-44	1	non-DDI
124	3	J - L - 1		non-DDI	non-DDI	1.64e-56	1	non-DDI		non-DDI	non-DDI	1.77e-58	1	non-DDI
128	3	J - L - 2	Remove replicate J-L-2 due to mRNA content flag (mRNA content normalization factor 125.5)
132	3	J - L - 3		non-DDI	non-DDI	2.07e-60	1	non-DDI
123	3	J - M - 1		non-DDI	non-DDI	8.39e-72	1	non-DDI		non-DDI	non-DDI	1.34e-66	1	non-DDI
127	3	J - M - 2		non-DDI	non-DDI	2.03e-62	1	non-DDI
131	3	J - M - 3		non-DDI	non-DDI	1.26e-65	1	non-DDI
121	3	J - VC - 1
125	3	J - VC - 2
129	3	J - VC - 3
134	3	K - H - 1		non-DDI	non-DDI	4.31e-07	1	non-DDI	non-DDI	non-DDI	non-DDI	1.09e-07	1	non-DDI	non-DDI
138	3	K - H - 2		non-DDI	non-DDI	1.88e-07	1	non-DDI
142	3	K - H - 3		non-DDI	non-DDI	2.09e-08	1	non-DDI
136	3	K - L - 1		non-DDI	non-DDI	2.41e-27	1	non-DDI		non-DDI	non-DDI	4.03e-29	1	non-DDI
140	3	K - L - 2		non-DDI	non-DDI	1.37e-30	1	non-DDI
144	3	K - L - 3		non-DDI	non-DDI	4.33e-29	1	non-DDI
135	3	K - M - 1		non-DDI	non-DDI	3.47e-31	1	non-DDI		non-DDI	non-DDI	2.52e-32	1	non-DDI
139	3	K - M - 2		non-DDI	non-DDI	1.13e-29	1	non-DDI
143	3	K - M - 3		non-DDI	non-DDI	2.36e-36	1	non-DDI
133	3	K - VC - 1
137	3	K - VC - 2
141	3	K - VC - 3
146	3	N - H - 1		non-DDI	non-DDI	8.04e-16	1	non-DDI	non-DDI	non-DDI	non-DDI	1.7e-17	1	non-DDI	non-DDI
150	3	N - H - 2		non-DDI	non-DDI	1.19e-21	1	non-DDI
154	3	N - H - 3		non-DDI	non-DDI	6.27e-15	1	non-DDI
148	3	N - L - 1		non-DDI	non-DDI	1.56e-39	1	non-DDI		non-DDI	non-DDI	4.26e-38	1	non-DDI
152	3	N - L - 2		non-DDI	non-DDI	7.18e-37	1	non-DDI
156	3	N - L - 3		non-DDI	non-DDI	4.24e-38	1	non-DDI
147	3	N - M - 1		non-DDI	non-DDI	1.32e-33	1	non-DDI		non-DDI	non-DDI	7.85e-40	1	non-DDI
151	3	N - M - 2		non-DDI	non-DDI	5.69e-45	1	non-DDI
155	3	N - M - 3		non-DDI	non-DDI	4.08e-41	1	non-DDI
145	3	N - VC - 1
149	3	N - VC - 2
153	3	N - VC - 3
206	4	CC - M - 1		DDI	DDI	1	4.01e-32	DDI	DDI	DDI	non-DDI	0.94106	0.0589402	DDI	DDI
208	4	CC - M - 2		non-DDI	non-DDI	2.51e-64	1	non-DDI
210	4	CC - M - 3		DDI	DDI	1	6.46e-37	DDI
205	4	CC - VC - 1
207	4	CC - VC - 2
209	4	CC - VC - 3
170	4	P - H - 1		non-DDI	non-DDI	1.94e-31	1	non-DDI	non-DDI	non-DDI	non-DDI	2.14e-33	1	non-DDI	non-DDI
174	4	P - H - 2		non-DDI	non-DDI	5.05e-36	1	non-DDI
178	4	P - H - 3		non-DDI	non-DDI	4.63e-33	1	non-DDI
172	4	P - L - 1		non-DDI	non-DDI	2.3e-26	1	non-DDI		non-DDI	non-DDI	2.12e-31	1	non-DDI
176	4	P - L - 2		non-DDI	non-DDI	1.45e-35	1	non-DDI
180	4	P - L - 3		non-DDI	non-DDI	2.85e-32	1	non-DDI
171	4	P - M - 1		non-DDI	non-DDI	2.65e-33	1	non-DDI		non-DDI	non-DDI	9.12e-33	1	non-DDI
175	4	P - M - 2		non-DDI	non-DDI	3.01e-35	1	non-DDI
179	4	P - M - 3		non-DDI	non-DDI	1.01e-29	1	non-DDI
169	4	P - VC - 1
173	4	P - VC - 2
177	4	P - VC - 3
182	4	Q - H - 1		non-DDI	non-DDI	3.39e-05	0.999966	non-DDI	non-DDI	non-DDI	non-DDI	5.54e-05	0.999945	non-DDI	non-DDI
186	4	Q - H - 2		non-DDI	non-DDI	0.0231409	0.976859	non-DDI
190	4	Q - H - 3		non-DDI	non-DDI	1.64e-07	1	non-DDI
184	4	Q - L - 1		non-DDI	non-DDI	1.1e-41	1	non-DDI		non-DDI	non-DDI	1.9e-37	1	non-DDI
188	4	Q - L - 2		non-DDI	non-DDI	7.15e-33	1	non-DDI
192	4	Q - L - 3		non-DDI	non-DDI	1.11e-37	1	non-DDI
183	4	Q - M - 1		non-DDI	non-DDI	8.58e-22	1	non-DDI		non-DDI	non-DDI	3.56e-27	1	non-DDI
187	4	Q - M - 2		non-DDI	non-DDI	2.78e-32	1	non-DDI
191	4	Q - M - 3		non-DDI	non-DDI	2.01e-27	1	non-DDI
181	4	Q - VC - 1
185	4	Q - VC - 2
189	4	Q - VC - 3
194	4	R - H - 1		DDI	DDI	1	6.48e-160	DDI	DDI	DDI	DDI	1	3e-154	DDI	DDI
198	4	R - H - 2		DDI	DDI	1	4.71e-155	DDI
202	4	R - H - 3		DDI	DDI	1	5.56e-148	DDI
196	4	R - L - 1		non-DDI	non-DDI	6.29e-25	1	non-DDI		non-DDI	non-DDI	1.4e-27	1	non-DDI
200	4	R - L - 2		non-DDI	non-DDI	1.04e-26	1	non-DDI
204	4	R - L - 3		non-DDI	non-DDI	2.98e-31	1	non-DDI
195	4	R - M - 1		DDI	DDI	1	2.81e-14	DDI		DDI	non-DDI	0.246577	0.753423	non-DDI
199	4	R - M - 2		non-DDI	non-DDI	0.0131162	0.986884	non-DDI
203	4	R - M - 3		non-DDI	non-DDI	4.65e-14	1	non-DDI
193	4	R - VC - 1
197	4	R - VC - 2
201	4	R - VC - 3

## Sheet: Lab 2
Sample ID												Grouped Analysis (rerun and first run as one group)						Grouped Analysis (rerun and first one seperated in own group)
red = different to GU; green = same result as GU	PA (Heatmap)	HCA (Dendogramm)	PCA (Principal component analysis)	Call in Online tool	DDI Probability	NDDI Probability	Substance Overall	QC flagged in nSolver	Imaging QC	Binding Density QC	Viability MTT	PA (Heatmap)	HCA (Dendogramm)	PCA (Principal component analysis)	Overall	DDI Probability	NDDI Probability	PA (Heatmap)	HCA (Dendogramm)	PCA (Principal component analysis)	Overall	DDI Probability	NDDI Probability
CA1	DDI	DDI	DDI	DDI	1	2.48e-128	DDI					DDI	DDI	DDI	DDI	1	6.17e-129
CA2	DDI	DDI	DDI	DDI	1	8.52e-132
CA3	DDI	DDI	DDI	DDI	1	6.17e-127
CB1	Non-DDI	Non-DDI	Non-DDI	Non-DDI	3.39e-31	1	Non-DDI					Non-DDI	Non-DDI	Non-DDI	Non-DDI	1.38e-32	1
CB2	Non-DDI	Non-DDI	Non-DDI	Non-DDI	2.42e-39	1
CB3	Non-DDI	Non-DDI	Non-DDI	Non-DDI	1.3e-27	1
F-H1	Non-DDI	Non-DDI	Non-DDI	Non-DDI	4.69e-35	1	Non-DDI					Non-DDI	Non-DDI	Non-DDI	Non-DDI	3.5e-37	1
F-H2	Non-DDI	Non-DDI	Non-DDI	Non-DDI	6.35e-36	1
F-H3	Non-DDI	Non-DDI	Non-DDI	Non-DDI	1.33e-40	1
F-M1	Non-DDI	Non-DDI	Non-DDI	Non-DDI	1.18e-31	1						Non-DDI	Non-DDI	Non-DDI	Non-DDI	5.77e-31	1
F-M2	Non-DDI	Non-DDI	Non-DDI	Non-DDI	3.87e-32	1
F-M3	Non-DDI	Non-DDI	Non-DDI	Non-DDI	1.35e-28	1
F-L1	Non-DDI	Non-DDI	Non-DDI	Non-DDI	8.8e-34	1						Non-DDI	Non-DDI	Non-DDI	Non-DDI	3.79e-34	1
F-L2	Non-DDI	Non-DDI	Non-DDI	Non-DDI	2e-41	1
F-L3	Non-DDI	Non-DDI	Non-DDI	Non-DDI	6e-27	1
G-H1	Non-DDI	Non-DDI	Non-DDI	Non-DDI	3.15e-28	1	Non-DDI					Non-DDI	Non-DDI	Non-DDI	Non-DDI	9.63e-33	1
G-H2	Non-DDI	Non-DDI	Non-DDI	Non-DDI	9.83e-29	1
G-H3	Non-DDI	Non-DDI	Non-DDI	Non-DDI	3.47e-41	1
G-M1	Non-DDI	Non-DDI	Non-DDI	Non-DDI	5.67e-37	1						Non-DDI	Non-DDI	Non-DDI	Non-DDI	1.81e-33	1
G-M2	Non-DDI	Non-DDI	Non-DDI	Non-DDI	2.8e-29	1
G-M3	Non-DDI	Non-DDI	Non-DDI	Non-DDI	1.65e-34	1
G-L1	Non-DDI	Non-DDI	Non-DDI	Non-DDI	2.74e-35	1						Non-DDI	Non-DDI	Non-DDI	Non-DDI	3.28e-35	1
G-L2	Non-DDI	Non-DDI	Non-DDI	Non-DDI	6.32e-40	1
G-L3	Non-DDI	Non-DDI	Non-DDI	Non-DDI	2.17e-30	1
O-H1	DDI	Non-DDI	Non-DDI	DDI	0.99336	0.00664014	DDI	QC and LOD	0.99	0.54	0.48	DDI	Non-DDI	Non-DDI	DDI	1	3.05e-09	DDI	Non-DDI	Non-DDI	DDI	1	2.68e-11
O-H2	DDI	Non-DDI	Non-DDI	DDI	0.999985	1.48e-05		QC and LOD	0.98	0.46	0.49
O-H3	DDI	Non-DDI	Non-DDI	DDI	1	2.82e-12		QC and LOD	1	0.45	0.41
O-H rerun1	DDI	Non-DDI	Non-DDI	DDI	1	1.06e-13		QC and LOD										DDI	Non-DDI	Non-DDI	DDI	0.999999	7.51e-07
O-H rerun2	DDI	Non-DDI	Non-DDI	DDI	1	2.09e-11		QC and LOD
O-H rerun3	DDI	Non-DDI	Non-DDI	DDI	1	5.08e-09		QC and LOD
O-M1	Non-DDI	Non-DDI	Non-DDI	Non-DDI	3.05e-10	1			0.99	0.37	0.71	Non-DDI	Non-DDI	Non-DDI	Non-DDI	1.17e-09	1	Non-DDI	Non-DDI	Non-DDI	Non-DDI	3.61e-12	1
O-M2	Non-DDI	Non-DDI	Non-DDI	Non-DDI	3.85e-12	1		QC and LOD	0.99	0.43	0.69
O-M3	Non-DDI	Non-DDI	Non-DDI	Non-DDI	3.24e-14	1			0.99	0.34	0.58
O-M rerun1	Non-DDI	Non-DDI	Non-DDI	Non-DDI	1.49e-24	1		QC and LOD										Non-DDI	Non-DDI	Non-DDI	Non-DDI	8.8e-07	0.999999
O-M rerun2	Non-DDI	Non-DDI	Non-DDI	Non-DDI	2.32e-24	1		QC and LOD
O-M rerun3	Non-DDI	Non-DDI	Non-DDI	Non-DDI	5.65e-23	1		QC and LOD
O-L1	Non-DDI	Non-DDI	Non-DDI	Non-DDI	1.49e-24	1						Non-DDI	Non-DDI	Non-DDI	Non-DDI	6.14e-24	1
O-L2	Non-DDI	Non-DDI	Non-DDI	Non-DDI	2.32e-24	1
O-L3	Non-DDI	Non-DDI	Non-DDI	Non-DDI	5.65e-23	1
CA-1 #2	DDI	DDI	DDI	DDI	1	2.45e-90	DDI					DDI	DDI	DDI	DDI	1	5.37e-98
CA-2 #2	DDI	DDI	DDI	DDI	1	8.62e-100
CA-3 #2	DDI	DDI	DDI	DDI	1	1.21e-103
CB-1 #2	Non-DDI	Non-DDI	Non-DDI	Non-DDI	5.09e-42	1	Non-DDI					Non-DDI	Non-DDI	Non-DDI	Non-DDI	5.72e-41	1
CB-2 #2	Non-DDI	Non-DDI	Non-DDI	Non-DDI	6.05e-43	1
CB-3 #2	Non-DDI	Non-DDI	Non-DDI	Non-DDI	4.21e-38	1
B-H1	DDI	DDI	DDI	DDI	1	2.09e-60	DDI					DDI	DDI	DDI	DDI	1	6.47e-65
B-H2	DDI	DDI	DDI	DDI	1	5.02e-71
B-H3	DDI	DDI	DDI	DDI	1	2.46e-63
B-M1	DDI	Non-DDI	DDI	DDI	1	2.37e-12						DDI	unclassified	DDI	DDI	1	1.09e-13
B-M2	DDI	unclassified	DDI	DDI	1	1.03e-16
B-M3	DDI	Non-DDI	DDI	DDI	1	1.65e-11
B-L1	Non-DDI	Non-DDI	Non-DDI	Non-DDI	1.88e-18	1						Non-DDI	Non-DDI	Non-DDI	Non-DDI	1.92e-19	1
B-L2	Non-DDI	Non-DDI	Non-DDI	Non-DDI	6.71e-19	1
B-L3	Non-DDI	Non-DDI	Non-DDI	Non-DDI	3.64e-21	1
A-H1	DDI	DDI	DDI	DDI	1	4.94e-41	DDI					DDI	DDI	DDI	DDI	1	6.21e-41
A-H2	DDI	DDI	DDI	DDI	1	2.03e-43
A-H3	DDI	DDI	DDI	DDI	1	3.23e-38
A-M1	DDI	DDI	DDI	DDI	1	2.53e-117						DDI	DDI	DDI	DDI	1	9.07e-123
A-M2	DDI	DDI	DDI	DDI	1	3.89e-125
A-M3	DDI	DDI	DDI	DDI	1	2.39e-125
A-L1	Non-DDI	Non-DDI	Non-DDI	Non-DDI	2.2e-07	1						Non-DDI	Non-DDI	Non-DDI	Non-DDI	7.83e-06	0.999992
A-L2	Non-DDI	Non-DDI	Non-DDI	Non-DDI	8.51e-05	0.999915
A-L3	Non-DDI	Non-DDI	Non-DDI	Non-DDI	2.58e-05	0.999974
I-H1	DDI	DDI	DDI	DDI			DDI Non-DDI		0.99	0.15	0.37	DDI	DDI	DDI	DDI
I-H2	DDI	DDI	DDI	DDI					1	0.17	0.29
I-H3	DDI	DDI	DDI	DDI					1	0.2	0.21
I-M1	Non-DDI	Non-DDI	Non-DDI	Non-DDI	1.36e-36	1						Non-DDI	Non-DDI	Non-DDI	Non-DDI	2.31e-34	1
I-M2	Non-DDI	Non-DDI	Non-DDI	Non-DDI	2.87e-37	1
I-M3	Non-DDI	Non-DDI	Non-DDI	Non-DDI	1.08e-28	1
I-L1	Non-DDI	Non-DDI	Non-DDI	Non-DDI	2.35e-42	1						Non-DDI	Non-DDI	Non-DDI	Non-DDI	3.16e-43	1
I-L2	Non-DDI	Non-DDI	Non-DDI	Non-DDI	5.92e-45	1
I-L3	Non-DDI	Non-DDI	Non-DDI	Non-DDI	1.48e-42	1
E-H1	DDI	DDI	DDI	DDI	1	2.22e-73	DDI					DDI	DDI	DDI	DDI	1	9.77e-85
E-H2	DDI	DDI	DDI	DDI	1	2.71e-86
E-H3	DDI	DDI	DDI	DDI	1	4.08e-94
E-M1	DDI	DDI	DDI	DDI	1	1.85e-13						DDI	DDI	DDI	DDI	1	1.83e-18
E-M2	DDI	DDI	DDI	DDI	1	8.03e-18
E-M3	DDI	DDI	DDI	DDI	1	2.18e-24
E-L1	Non-DDI	Non-DDI	Non-DDI	Non-DDI	5.21e-16	1						Non-DDI	Non-DDI	Non-DDI	Non-DDI	2.73e-16	1
E-L2	Non-DDI	Non-DDI	Non-DDI	Non-DDI	3.96e-14	1
E-L3	Non-DDI	Non-DDI	Non-DDI	Non-DDI	1.07e-18	1
CA 1 #3	DDI	DDI	DDI	DDI	1	8.53e-101	DDI					DDI	DDI	DDI	DDI	1	1.2e-101
CA 2 #3	DDI	DDI	DDI	DDI	1	5.52e-111
CA 3 #3	DDI	DDI	DDI	DDI	1	1.65e-93
CB 1 #3	Non-DDI	Non-DDI	Non-DDI	Non-DDI	1.29e-44	1	Non-DDI					Non-DDI	Non-DDI	Non-DDI	Non-DDI	7.5e-41	1
CB 2 #3	Non-DDI	Non-DDI	Non-DDI	Non-DDI	2.98e-37	1
CB 3 #3	Non-DDI	Non-DDI	Non-DDI	Non-DDI	2.24e-40	1
D-H1	Non-DDI	Non-DDI	Non-DDI	Non-DDI	6.69e-18	1	Non-DDI					Non-DDI	Non-DDI	Non-DDI	Non-DDI	1.43e-16	1
D-H2	Non-DDI	Non-DDI	Non-DDI	Non-DDI	1.92e-17	1
D-H3	Non-DDI	Non-DDI	Non-DDI	Non-DDI	3.93e-14	1
D-M1	Non-DDI	Non-DDI	Non-DDI	Non-DDI	4.4e-35	1						Non-DDI	Non-DDI	Non-DDI	Non-DDI	8.54e-31	1
D-M2	Non-DDI	Non-DDI	Non-DDI	Non-DDI	4.99e-23	1
D-M3	Non-DDI	Non-DDI	Non-DDI	Non-DDI	2.02e-34	1
D-L1	Non-DDI	Non-DDI	Non-DDI	Non-DDI	2.41e-25	1						Non-DDI	Non-DDI	Non-DDI	Non-DDI	2.21e-31	1
D-L2	Non-DDI	Non-DDI	Non-DDI	Non-DDI	4.69e-36	1
D-L3	Non-DDI	Non-DDI	Non-DDI	Non-DDI	6.01e-33	1
J-H 1	Non-DDI	Non-DDI	Non-DDI	Non-DDI			Non-DDI		0.99	0.17	0.26
J-H 2	Non-DDI	Non-DDI	Non-DDI	Non-DDI	3.96e-50	1			1	0.15	0.41	Non-DDI	Non-DDI	Non-DDI	Non-DDI	2.01e-54	1
J-H 3	Non-DDI	Non-DDI	Non-DDI	Non-DDI	8.19e-59	1			1	0.17	0.44
J-M1	Non-DDI	Non-DDI	Non-DDI	Non-DDI	9.07e-58	1						Non-DDI	Non-DDI	Non-DDI	Non-DDI	1.37e-62	1
J-M2	Non-DDI	Non-DDI	Non-DDI	Non-DDI	3.71e-62	1
J-M3	Non-DDI	Non-DDI	Non-DDI	Non-DDI	1.18e-67	1
J-L1	Non-DDI	Non-DDI	Non-DDI	Non-DDI	1.44e-43	1						Non-DDI	Non-DDI	Non-DDI	Non-DDI	1.23e-42	1
J-L2	Non-DDI	Non-DDI	Non-DDI	Non-DDI	5.18e-42	1
J-L3	Non-DDI	Non-DDI	Non-DDI	Non-DDI	2.22e-42	1
K-H1	Non-DDI	Non-DDI	Non-DDI	Non-DDI	1.28e-36	1	Non-DDI					Non-DDI	Non-DDI	Non-DDI	Non-DDI	1.18e-35	1
K-H2	Non-DDI	Non-DDI	Non-DDI	Non-DDI	2.16e-35	1
K-H3	Non-DDI	Non-DDI	Non-DDI	Non-DDI	4.09e-35	1
K-M1	Non-DDI	Non-DDI	Non-DDI	Non-DDI	1.09e-42	1						Non-DDI	Non-DDI	Non-DDI	Non-DDI	1.44e-37	1
K-M2	Non-DDI	Non-DDI	Non-DDI	Non-DDI	3.5e-31	1
K-M3	Non-DDI	Non-DDI	Non-DDI	Non-DDI	1.94e-38	1
K-L1	Non-DDI	Non-DDI	Non-DDI	Non-DDI	8.14e-32	1						Non-DDI	Non-DDI	Non-DDI	Non-DDI	2.73e-30	1
K-L2	Non-DDI	Non-DDI	Non-DDI	Non-DDI	7.98e-29	1
K-L3	Non-DDI	Non-DDI	Non-DDI	Non-DDI	3.83e-30	1
N-H1	Non-DDI	Non-DDI	Non-DDI	Non-DDI	1.16e-22	1	Non-DDI					Non-DDI	Non-DDI	Non-DDI	Non-DDI	6.02e-29	1
N-H2	Non-DDI	Non-DDI	Non-DDI	Non-DDI	9.09e-33	1
N-H3	Non-DDI	Non-DDI	Non-DDI	Non-DDI	5.47e-32	1
N-M1	Non-DDI	Non-DDI	Non-DDI	Non-DDI	1.09e-34	1						Non-DDI	Non-DDI	Non-DDI	Non-DDI	5.09e-34	1
N-M2	Non-DDI	Non-DDI	Non-DDI	Non-DDI	7.38e-37	1
N-M3	Non-DDI	Non-DDI	Non-DDI	Non-DDI	1.33e-31	1
N-L1	Non-DDI	Non-DDI	Non-DDI	Non-DDI	5.42e-44	1			0.99	0.19	1.39	Non-DDI* * without flagged N-L3	Non-DDI* * without flagged N-L3	Non-DDI* * without flagged N-L3	Non-DDI* * without flagged N-L3	9.78e-45	1
N-L2	Non-DDI	Non-DDI	Non-DDI	Non-DDI	4.98e-32	1			0.99	0.24	1.02
N-L3								3rf replicate : QC, Binding Density QC and LOD; mRNA Positive Normalization Flag	1	0.09	1.04
N-L rerun1	Non-DDI	Non-DDI	Non-DDI	Non-DDI	6.18e-50	1												Non-DDI	Non-DDI	Non-DDI	Non-DDI	2.69e-49	1
N-L rerun2	Non-DDI	Non-DDI	Non-DDI	Non-DDI	5.73e-51	1
N-L rerun3	Non-DDI	Non-DDI	Non-DDI	Non-DDI	1.38e-47	1
CC1	DDI	DDI	DDI	DDI	1	2.39e-89	DDI					DDI	DDI	DDI	DDI	1	2.3e-86
CC2	DDI	DDI	DDI	DDI	1	1.66e-87
CC3	DDI	DDI	DDI	DDI	1	1.85e-82
R-H1	DDI	Non-DDI	DDI	DDI			DDI Non-DDI	QC, Binding Density QC	0.99	0.09	0.22	DDI	DDI	DDI	DDI			DDI	DDI	DDI	DDI
R-H2	DDI	Non-DDI	DDI	DDI				QC, Binding Density QC	1	0.09	0.14
R-H3	DDI	Non-DDI	DDI	DDI					0.99	0.12	0.16
R-H rerun1	DDI	DDI	DDI	DDI														DDI	Non-DDI	DDI	DDI
R-H rerun2	DDI	Non-DDI	DDI	DDI
R-H rerun3	DDI	Non-DDI	DDI	DDI
R-M1	Non-DDI	Non-DDI	Non-DDI	Non-DDI	6.28e-13	1						Non-DDI	Non-DDI	Non-DDI	Non-DDI	4.22e-15	1
R-M2	Non-DDI	Non-DDI	Non-DDI	Non-DDI	1.54e-15	1
R-M3	Non-DDI	Non-DDI	Non-DDI	Non-DDI	4.08e-17	1
R-L1	Non-DDI	Non-DDI	Non-DDI	Non-DDI	4.32e-25	1						Non-DDI	Non-DDI	Non-DDI	Non-DDI	1.25e-25	1
R-L2	Non-DDI	Non-DDI	Non-DDI	Non-DDI	2.98e-21	1
R-L3	Non-DDI	Non-DDI	Non-DDI	Non-DDI	1.67e-30	1
Q-H1	DDI	DDI	DDI	DDI	1	3.34e-47	DDI		0.99	0.16	0.52	DDI	DDI	DDI	DDI	1	4.87e-46
Q-H2	DDI	DDI	DDI	DDI	1	4.31e-47			0.97	0.17	0.43
Q-H3	DDI	DDI	DDI	DDI	1	6.2e-44			0.99	0.18	0.47
Q-M1	Non-DDI	Non-DDI	Non-DDI	Non-DDI	0.0012207	0.998779			1	0.14	0.74	Non-DDI	Non-DDI	Non-DDI	Non-DDI	0.00790285	0.992097
Q-M2	Non-DDI	Non-DDI	Non-DDI	Non-DDI	2.35e-06	0.999998			1	0.15	0.67
Q-M3	DDI	Non-DDI	Non-DDI	DDI	0.994343	0.00565714			0.99	0.15	0.66
Q-L1	Non-DDI	Non-DDI	Non-DDI	Non-DDI	3.36e-20	1						Non-DDI	Non-DDI	Non-DDI	Non-DDI	3.52e-27	1
Q-L2	Non-DDI	Non-DDI	Non-DDI	Non-DDI	5.35e-32	1
Q-L3	Non-DDI	Non-DDI	Non-DDI	Non-DDI	1.12e-29	1
P-H1	Non-DDI	Non-DDI	Non-DDI	Non-DDI	3.43e-27	1	Non-DDI					Non-DDI	Non-DDI	Non-DDI	Non-DDI	7.01e-31	1
P-H2	Non-DDI	Non-DDI	Non-DDI	Non-DDI	1.82e-34	1
P-H3	Non-DDI	Non-DDI	Non-DDI	Non-DDI	6.97e-31	1
P-M1	Non-DDI	Non-DDI	Non-DDI	Non-DDI	1.62e-39	1						Non-DDI	Non-DDI	Non-DDI	Non-DDI	3.82e-30	1
P-M2	Non-DDI	Non-DDI	Non-DDI	Non-DDI	6.63e-33	1
P-M3	Non-DDI	Non-DDI	Non-DDI	Non-DDI	7.46e-18	1
P-L 1	Non-DDI	Non-DDI	Non-DDI	Non-DDI	3.98e-31	1						Non-DDI	Non-DDI	Non-DDI	Non-DDI	3.92e-34	1
P-L 2	Non-DDI	Non-DDI	Non-DDI	Non-DDI	1.56e-39	1
P-L 3	Non-DDI	Non-DDI	Non-DDI	Non-DDI	1.43e-31	1

## Sheet: Lab 3
				Individual analysis						Grouped analysis
Sample #	Sample ID	Batch	Treatment (Cmpd)	PCA	HCA	Heatmap	Overall Class	DDI Probability	NDDI Probability	PCA	HCA	Heatmap	Overall Class	DDI Probability	NDDI Probability
1	F-VC-1	1	F
2	F-VC-2	1	F
3	F-VC-3	1	F
4	F-H-1	1	F	non-DDI	non-DDI	non-DDI	non-DDI	9.68e-42	1	non-DDI	non-DDI	non-DDI	non-DDI	1.29e-39	1
5	F-H-2	1	F	non-DDI	non-DDI	non-DDI	non-DDI	2.9e-42	1
6	F-H-3	1	F	non-DDI	non-DDI	non-DDI	non-DDI	8.7e-35	1
7	F-M-1	1	F	non-DDI	non-DDI	non-DDI	non-DDI	5.96e-39	1	non-DDI	non-DDI	non-DDI	non-DDI	9.91e-41	1
8	F-M-2	1	F	non-DDI	non-DDI	non-DDI	non-DDI	1.8e-47	1
9	F-M-3	1	F	non-DDI	non-DDI	non-DDI	non-DDI	1.17e-35	1
10	F-L-1	1	F	non-DDI	non-DDI	non-DDI	non-DDI	5.3e-39	1	non-DDI	non-DDI	non-DDI	non-DDI	2.41e-42	1
11	F-L-2	1	F	non-DDI	non-DDI	non-DDI	non-DDI	9.51e-43	1
12	F-L-3	1	F	non-DDI	non-DDI	non-DDI	non-DDI	1.96e-45	1
13	G-VC-1	1	G
14	G-VC-2	1	G
15	G-VC-3	1	G
16	G-H-1	1	G	non-DDI	non-DDI	non-DDI	non-DDI	4.31e-27	1	non-DDI	non-DDI	non-DDI	non-DDI	9.14e-30	1
17	G-H-2	1	G	non-DDI	non-DDI	non-DDI	non-DDI	3.93e-35	1
18	G-H-3	1	G	non-DDI	non-DDI	non-DDI	non-DDI	2e-27	1
19	G-M-1	1	G	non-DDI	non-DDI	non-DDI	non-DDI	6.61e-22	1	non-DDI	non-DDI	non-DDI	non-DDI	3.24e-20	1
20	G-M-2	1	G	non-DDI	non-DDI	non-DDI	non-DDI	4.79e-15	1
21	G-M-3	1	G	non-DDI	non-DDI	non-DDI	non-DDI	1.09e-23	1
22	G-L-1	1	G	non-DDI	non-DDI	non-DDI	non-DDI	3.32e-21	1	non-DDI	non-DDI	non-DDI	non-DDI	8.62e-22	1
23	G-L-2	1	G	non-DDI	non-DDI	non-DDI	non-DDI	2.16e-26	1
24	G-L-3	1	G	non-DDI	non-DDI	non-DDI	non-DDI	5.18e-18	1
25	O-VC-1	1	O
26	O-VC-2	1	O
27	O-VC-3	1	O
28	O-H-1	1	O	non-DDI	*inconclusive	non-DDI	non-DDI	4.14e-14	1	non-DDI	*inconclusive	non-DDI	non-DDI	1.02e-18	1
29	O-H-2	1	O	non-DDI	*inconclusive	non-DDI	non-DDI	1.18e-16	1
30	O-H-3	1	O	non-DDI	*inconclusive	non-DDI	non-DDI	2.81e-25	1
31	O-M-1	1	O	non-DDI	non-DDI	non-DDI	non-DDI	7.64e-26	1	non-DDI	non-DDI	non-DDI	non-DDI	1.21e-26	1
32	O-M-2	1	O	non-DDI	non-DDI	non-DDI	non-DDI	1.98e-26	1
33	O-M-3	1	O	non-DDI	non-DDI	non-DDI	non-DDI	2.15e-27	1
34	O-L-1	1	O	non-DDI	non-DDI	non-DDI	non-DDI	1.35e-29	1	non-DDI	non-DDI	non-DDI	non-DDI	4.86e-29	1
35	O-L-2	1	O	non-DDI	non-DDI	non-DDI	non-DDI	3.45e-28	1
36	O-L-3	1	O	non-DDI	non-DDI	non-DDI	non-DDI	2.32e-29	1
37	CA-VC-1	1	CA
38	CA-VC-2	1	CA
39	CA-VC-3	1	CA
40	CA-1	1	CA	DDI	DDI	DDI	DDI	1	1.8e-124	DDI	DDI	DDI	DDI	1	8.8e-125
41	CA-2	1	CA	DDI	DDI	DDI	DDI	1	1.07e-124
42	CA-3	1	CA	DDI	DDI	DDI	DDI	1	2.64e-125
43	CB-VC-1	1	CB
44	CB-VC-2	1	CB
45	CB-VC-3	1	CB
46	CB-1	1	CB	non-DDI	non-DDI	non-DDI	non-DDI	3.1e-39	1	non-DDI	non-DDI	non-DDI	non-DDI	7.97e-41	1
47	CB-2	1	CB	non-DDI	non-DDI	non-DDI	non-DDI	1.31e-39	1
48	CB-3	1	CB	non-DDI	non-DDI	non-DDI	non-DDI	1.18e-43	1
49	B-VC-1	2	B
50	B-VC-2	2	B
51	B-VC-3	2	B
52	B-H-1	2	B	DDI	DDI	DDI	DDI	1	1.15e-76	DDI	DDI	DDI	DDI	1	8.91e-78
53	B-H-2	2	B	DDI	DDI	DDI	DDI	1	2.86e-84
54	B-H-3	2	B	DDI	DDI	DDI	DDI	1	1.01e-72
55	B-M-1	2	B	DDI	DDI	DDI	DDI	1	1.4e-17	DDI	DDI	DDI	DDI	1	2.87e-20
56	B-M-2	2	B	DDI	DDI	DDI	DDI	1	7.35e-25
57	B-M-3	2	B	DDI	DDI	DDI	DDI	1	3.72e-18
58	B-L-1	2	B	non-DDI	non-DDI	DDI	non-DDI	0.109801	0.890199	non-DDI	non-DDI	non-DDI	non-DDI	0.000161851	0.999838
59	B-L-2	2	B	non-DDI	non-DDI	non-DDI	non-DDI	3.95e-08	1
60	B-L-3	2	B	non-DDI	non-DDI	non-DDI	non-DDI	0.000635837	0.999364
61	A-VC-1	2	A
62	A-VC-2	2	A
63	A-VC-3	2	A
64	A-H-1	2	A	DDI	*inconclusive	DDI	DDI	1	2.24e-275	DDI	DDI	DDI	DDI	1	3.45e-95
65	A-H-2	2	A	DDI	*inconclusive	DDI	DDI	1	3.32e-263
66	A-H-3	2	A	DDI	*inconclusive	DDI	DDI	1	4.66e-279
67	A-M-1	2	A	DDI	*inconclusive	DDI	DDI	1	4.93e-169	DDI	DDI	DDI	DDI	1	8.46e-33
68	A-M-2	2	A	DDI	*inconclusive	DDI	DDI	1	3.8e-183
69	A-M-3	2	A	DDI	*inconclusive	DDI	DDI	1	1.82e-185
70	A-L-1	2	A	DDI	*inconclusive	DDI	DDI	1	2.32e-131	non-DDI	non-DDI	non-DDI	non-DDI	1.49e-07	1
71	A-L-2	2	A	DDI	*inconclusive	DDI	DDI	1	3.73e-132
72	A-L-3	2	A	DDI	*inconclusive	DDI	DDI	1	7.16e-109
73	E-VC-1	2	E
74	E-VC-2	2	E																						EL-2 here is grouped analysis for the low group
75	E-VC-3	2	E
76	E-H-1	2	E	DDI	DDI	DDI	DDI	1	3.22e-108	DDI	DDI	DDI	DDI	1	9.69e-104
77	E-H-2	2	E	DDI	DDI	DDI	DDI	1	1.37e-99														*unclassified
78	E-H-3	2	E	DDI	DDI	DDI	DDI	1	8.07e-104														EL-4
79	E-M-7	2	E	DDI	DDI	DDI	DDI	1	8.41e-37	DDI	DDI	DDI	DDI	1	1.26e-38								individual
80	E-M-8	2	E	DDI	DDI	DDI	DDI	1	4.35e-43
81	E-M-9	2	E	DDI	DDI	DDI	DDI	1	8.03e-36
82	E-L-4	2	E	*inconclusive	DDI	DDI	DDI	1	3.01e-10	*inconclusive	non-DDI	DDI	DDI	1	2.89e-07
83	E-L-5	2	E	non-DDI	non-DDI	DDI	DDI	0.999984	1.55e-05
84	E-L-6	2	E	non-DDI	non-DDI	DDI	DDI	0.999998	2.35e-06
85	I-VC-1	2	I
86	I-VC-2	2	I
87	I-VC-3	2	I
88	I-H-1	2	I
89	I-H-2	2	I
90	I-H-3	2	I
91	I-M-3	2	I	non-DDI	non-DDI	non-DDI	non-DDI	8.85e-44	1	non-DDI	non-DDI	non-DDI	non-DDI	6.45e-40	1
92	I-M-4	2	I	non-DDI	non-DDI	non-DDI	non-DDI	4.04e-41	1
93	I-M-5	2	I	non-DDI	non-DDI	non-DDI	non-DDI	2.12e-35	1								toxicity
94	I-L-1	2	I	non-DDI	non-DDI	non-DDI	non-DDI	5.87e-54	1	non-DDI	non-DDI	non-DDI	non-DDI	2.74e-49	1
95	I-L-2	2	I	non-DDI	non-DDI	non-DDI	non-DDI	1.24e-44	1
96	I-L-3	2	I	Excluded (Normalization QC flag)						Excluded (Normalization QC flag)
97	CA-VC-1	2	CA
98	CA-VC-2	2	CA
99	CA-VC-3	2	CA
100	CA-1	2	CA	non-DDI	non-DDI	non-DDI	non-DDI	3.17e-93	1	DDI	DDI	DDI	DDI	1	2.12e-89
101	CA-2	2	CA	DDI	DDI	DDI	DDI	1	6.35e-90
102	CA-3	2	CA	DDI	DDI	DDI	DDI	1	5.98e-89
103	CB-VC-1	2	CB
104	CB-VC-2	2	CB
105	CB-VC-3	2	CB
106	CB-1	2	CB	non-DDI	non-DDI	non-DDI	non-DDI	1.25e-48	1	non-DDI	non-DDI	non-DDI	non-DDI	1.63e-44	1
107	CB-2	2	CB	non-DDI	non-DDI	non-DDI	non-DDI	3.54e-45	1
108	CB-3	2	CB	non-DDI	non-DDI	non-DDI	non-DDI	1.33e-39	1
109	D-VC-1	3	D
110	D-VC-2	3	D
111	D-VC-3	3	D
112	D-H-1	3	D	non-DDI	non-DDI	non-DDI	non-DDI	9.83e-07	0.999999	non-DDI	non-DDI	non-DDI	non-DDI	1.75e-06	0.999998
113	D-H-2	3	D	non-DDI	non-DDI	non-DDI	non-DDI	0.000629135	0.999371
114	D-H-3	3	D	non-DDI	non-DDI	non-DDI	non-DDI	7.04e-09	1
115	D-M-7	3	D	non-DDI	non-DDI	non-DDI	non-DDI	1.77e-24	1	non-DDI	non-DDI	non-DDI	non-DDI	6.07e-22	1
116	D-M-8	3	D	non-DDI	non-DDI	non-DDI	non-DDI	2.91e-19	1
117	D-M-9	3	D	non-DDI	non-DDI	non-DDI	non-DDI	1.42e-22	1
118	D-L-4	3	D	non-DDI	non-DDI	non-DDI	non-DDI	1e-31	1	non-DDI	non-DDI	non-DDI	non-DDI	1.8e-34	1
119	D-L-5	3	D	non-DDI	non-DDI	non-DDI	non-DDI	7.59e-38	1
120	D-L-6	3	D	non-DDI	non-DDI	non-DDI	non-DDI	4.23e-34	1
121	J-VC-1	3	J
122	J-VC-2	3	J
123	J-VC-3	3	J
124	J-H-1	3	J	non-DDI	non-DDI	non-DDI	non-DDI	1.67e-50	1	non-DDI	non-DDI	non-DDI	non-DDI	1.92e-43	1
125	J-H-2	3	J	non-DDI	non-DDI	non-DDI	non-DDI	7.29e-35	1
126	J-H-3	3	J	non-DDI	non-DDI	non-DDI	non-DDI	3.21e-45	1
127	J-M-7	3	J	non-DDI	non-DDI	non-DDI	non-DDI	2.2e-71	1	non-DDI	non-DDI	non-DDI	non-DDI	8.01e-69	1
128	J-M-8	3	J	non-DDI	non-DDI	non-DDI	non-DDI	3.14e-71	1
129	J-M-9	3	J	non-DDI	non-DDI	non-DDI	non-DDI	2.29e-63	1
130	J-L-4	3	J	non-DDI	non-DDI	non-DDI	non-DDI	1.57e-54	1	non-DDI	non-DDI	non-DDI	non-DDI	1.14e-56	1
131	J-L-5	3	J	non-DDI	non-DDI	non-DDI	non-DDI	7.05e-52	1
132	J-L-6	3	J	non-DDI	non-DDI	non-DDI	non-DDI	1.9e-63	1
133	K-VC-1	3	K
134	K-VC-2	3	K
135	K-VC-3	3	K
136	K-H-1	3	K	non-DDI	*inconclusive	non-DDI	non-DDI	1.93e-138	1	non-DDI	non-DDI	non-DDI	non-DDI	5.84e-74	1
137	K-H-2	3	K	non-DDI	*inconclusive	non-DDI	non-DDI	2.49e-130	1
138	K-H-3	3	K	non-DDI	*inconclusive	non-DDI	non-DDI	4.52e-156	1
139	K-M-7	3	K	non-DDI	*inconclusive	non-DDI	non-DDI	1.85e-119	1	non-DDI	non-DDI	non-DDI	non-DDI	1.96e-56	1
140	K-M-8	3	K	non-DDI	*inconclusive	non-DDI	non-DDI	1.46e-99	1
141	K-M-9	3	K	non-DDI	*inconclusive	non-DDI	non-DDI	1.46e-120	1
142	K-L-4	3	K	non-DDI	*inconclusive	non-DDI	non-DDI	6.92e-49	1	non-DDI	non-DDI	non-DDI	non-DDI	2.21e-42	1
143	K-L-5	3	K	non-DDI	*inconclusive	non-DDI	non-DDI	1.2e-91	1
144	K-L-6	3	K	non-DDI	*inconclusive	non-DDI	non-DDI	4.01e-41	1
145	N-VC-1	3	N
146	N-VC-2	3	N
147	N-VC-3	3	N
148	N-H-1	3	N	non-DDI	*inconclusive	non-DDI	non-DDI	3.83e-106	1	non-DDI	non-DDI	non-DDI	non-DDI	1.33e-49	1
149	N-H-2	3	N	non-DDI	*inconclusive	non-DDI	non-DDI	7.94e-106	1
150	N-H-3	3	N	non-DDI	*inconclusive	non-DDI	non-DDI	1.26e-74	1
151	N-M-6	3	N	non-DDI	*inconclusive	non-DDI	non-DDI	9.19e-113	1	non-DDI	non-DDI	non-DDI	non-DDI	5.23e-52	1
152	N-M-7	3	N	non-DDI	*inconclusive	non-DDI	non-DDI	2.18e-74	1
153	N-M-8	3	N	non-DDI	*inconclusive	non-DDI	non-DDI	1.27e-69	1
154	N-L-2	3	N	Excluded (Normalization QC flag)						non-DDI	non-DDI	non-DDI	non-DDI	3.32e-50	1
155	N-L-4	3	N	non-DDI	*inconclusive	non-DDI	non-DDI	9.72e-144	1
156	N-L-5	3	N	non-DDI	*inconclusive	non-DDI	non-DDI	4.63e-122	1
157	CA-VC-1	3	CA
158	CA-VC-2	3	CA
159	CA-VC-3	3	CA
160	CA-1	3	CA	DDI	DDI	DDI	DDI	1	2.46e-122	DDI	DDI	DDI	DDI	1	8.91e-121
161	CA-2	3	CA	DDI	DDI	DDI	DDI	1	1.02e-119
162	CA-3	3	CA	DDI	DDI	DDI	DDI	1	1.8e-120
163	CB-VC-1	3	CB
164	CB-VC-2	3	CB
165	CB-VC-3	3	CB
166	CB-1	3	CB	non-DDI	non-DDI	non-DDI	non-DDI	2.06e-44	1	non-DDI	non-DDI	non-DDI	non-DDI	2.28e-45	1
167	CB-2	3	CB	non-DDI	non-DDI	non-DDI	non-DDI	4.78e-51	1
168	CB-3	3	CB	non-DDI	non-DDI	non-DDI	non-DDI	1.5e-40	1
169	P-VC-1	4	P
170	P-VC-2	4	P
171	P-VC-3	4	P
172	P-H-1	4	P	non-DDI	non-DDI	non-DDI	non-DDI	5.41e-37	1	non-DDI	non-DDI	non-DDI	non-DDI	1.18e-32	1
173	P-H-2	4	P	non-DDI	non-DDI	non-DDI	non-DDI	1.58e-29	1
174	P-H-3	4	P	non-DDI	non-DDI	non-DDI	non-DDI	1.36e-31	1
175	P-M-7	4	P	non-DDI	non-DDI	non-DDI	non-DDI	2.78e-50	1	non-DDI	non-DDI	non-DDI	non-DDI	6.06e-48	1
176	P-M-8	4	P	non-DDI	non-DDI	non-DDI	non-DDI	1.44e-46	1
177	P-M-9	4	P	non-DDI	non-DDI	non-DDI	non-DDI	1.17e-46	1
178	P-L-4	4	P	non-DDI	non-DDI	non-DDI	non-DDI	1.32e-38	1	non-DDI	non-DDI	non-DDI	non-DDI	2.29e-39	1
179	P-L-5	4	P	non-DDI	non-DDI	non-DDI	non-DDI	1.67e-37	1
180	P-L-6	4	P	non-DDI	non-DDI	non-DDI	non-DDI	3.38e-42	1
181	Q-VC-1	4	Q
182	Q-VC-2	4	Q
183	Q-VC-3	4	Q																				*unclassified
184	Q-H-1	4	Q	DDI	DDI	DDI	DDI	1	1.1e-32	DDI	DDI	DDI	DDI	1	1.2e-20								Q-H-2
185	Q-H-2	4	Q	*inconclusive	DDI	DDI	DDI	1	3.34e-10
186	Q-H-3	4	Q	DDI	DDI	DDI	DDI	1	1.57e-18
187	Q-M-7	4	Q	non-DDI	non-DDI	non-DDI	non-DDI	1.37e-12	1	non-DDI	non-DDI	non-DDI	non-DDI	5.2e-16	1
188	Q-M-8	4	Q	non-DDI	non-DDI	non-DDI	non-DDI	6.18e-16	1
189	Q-M-9	4	Q	non-DDI	non-DDI	non-DDI	non-DDI	1.16e-19	1
190	Q-L-4	4	Q	non-DDI	non-DDI	non-DDI	non-DDI	3.25e-29	1	non-DDI	non-DDI	non-DDI	non-DDI	8.68e-28	1
191	Q-L-5	4	Q	non-DDI	non-DDI	non-DDI	non-DDI	7.87e-28	1
192	Q-L-6	4	Q	non-DDI	non-DDI	non-DDI	non-DDI	5.13e-26	1
193	R-VC-1	4	R
194	R-VC-2	4	R
195	R-VC-3	4	R
196	R-H-1	4	R
197	R-H-2	4	R
198	R-H-3	4	R
199	R-M-1	4	R	non-DDI	non-DDI	non-DDI	non-DDI	4.22e-16	1	non-DDI	non-DDI	non-DDI	non-DDI	8.42e-20	1
200	R-M-2	4	R	non-DDI	non-DDI	non-DDI	non-DDI	2.63e-23	1
201	R-M-3	4	R	non-DDI	non-DDI	non-DDI	non-DDI	3.38e-20	1
202	R-L-1	4	R	non-DDI	non-DDI	non-DDI	non-DDI	1.22e-40	1	non-DDI	non-DDI	non-DDI	non-DDI	1.25e-42	1
203	R-L-2	4	R	non-DDI	non-DDI	non-DDI	non-DDI	2.27e-39	1
204	R-L-3	4	R	non-DDI	non-DDI	non-DDI	non-DDI	2.93e-47	1
205	CC-VC-1	4	CC
206	CC-VC-2	4	CC
207	CC-VC-3	4	CC
208	CC-1	4	CC	DDI	DDI	DDI	DDI	1	1.05e-102	DDI	DDI	DDI	DDI	1	5.85e-106
209	CC-2	4	CC	DDI	DDI	DDI	DDI	1	4.78e-111
210	CC-3	4	CC	DDI	DDI	DDI	DDI	1	6.31e-104

## Sheet: Lab 4
				Individual analysis						Grouped analysis
Sample #	Sample ID	Batch	Treatment (Cmpd)	PCA	HCA	Heatmap	Overall Class	DDI Probability	NDDI Probability	PCA	HCA	Heatmap	Overall Class	DDI Probability	NDDI Probability
1	F-VC-1	1	F
2	F-VC-2	1	F
3	F-VC-3	1	F
4	F-H-1	1	F	non-DDI	non-DDI	non-DDI	non-DDI	7.65e-49	1	non-DDI	non-DDI	non-DDI	non-DDI	3.37e-37	1
5	F-H-2	1	F	non-DDI	non-DDI	non-DDI	non-DDI	5.35e-28	1
6	F-H-3	1	F	non-DDI	non-DDI	non-DDI	non-DDI	1.73e-37	1
7	F-M-1	1	F	non-DDI	non-DDI	non-DDI	non-DDI	6.87e-34	1	non-DDI	non-DDI	non-DDI	non-DDI	5.13e-34	1
8	F-M-2	1	F	non-DDI	non-DDI	non-DDI	non-DDI	1.95e-33	1
9	F-M-3	1	F	non-DDI	non-DDI	non-DDI	non-DDI	2.6e-36	1
10	F-L-1	1	F	non-DDI	non-DDI	non-DDI	non-DDI	6.8e-46	1	non-DDI	non-DDI	non-DDI	non-DDI	1.03e-41	1
11	F-L-2	1	F	non-DDI	non-DDI	non-DDI	non-DDI	3.37e-37	1
12	F-L-3	1	F	non-DDI	non-DDI	non-DDI	non-DDI	5.84e-47	1
13	G-VC-1	1	G
14	G-VC-2	1	G
15	G-VC-3	1	G
16	G-H-1	1	G	non-DDI	non-DDI	non-DDI	non-DDI	1.36e-30	1	non-DDI	non-DDI	non-DDI	non-DDI	4.16e-36	1
17	G-H-2	1	G	non-DDI	non-DDI	non-DDI	non-DDI	1.95e-42	1
18	G-H-3	1	G	non-DDI	non-DDI	non-DDI	non-DDI	5.12e-38	1
19	G-M-1	1	G	non-DDI	non-DDI	non-DDI	non-DDI	1.77e-37	1	non-DDI	non-DDI	non-DDI	non-DDI	1.55e-42	1
20	G-M-2	1	G	non-DDI	non-DDI	non-DDI	non-DDI	3.13e-40	1
21	G-M-3	1	G	non-DDI	non-DDI	non-DDI	non-DDI	8.79e-52	1
22	G-L-1	1	G	non-DDI	non-DDI	non-DDI	non-DDI	1.42e-56	1	non-DDI	non-DDI	non-DDI	non-DDI	1.39e-51	1
23	G-L-2	1	G	non-DDI	non-DDI	non-DDI	non-DDI	4.49e-45	1
24	G-L-3	1	G	non-DDI	non-DDI	non-DDI	non-DDI	2.4e-55	1
25	O-VC-1	1	O
26	O-VC-2	1	O
27	O-VC-3	1	O
28	O-H-1	1	O	non-DDI	non-DDI	non-DDI	non-DDI	9.67e-40	1	non-DDI	non-DDI	non-DDI	non-DDI	4.44e-33	1
29	O-H-2	1	O	non-DDI	non-DDI	non-DDI	non-DDI	2.74e-37	1
30	O-H-3	1	O	non-DDI	non-DDI	non-DDI	non-DDI	2.91e-25	1
31	O-M-1	1	O	non-DDI	non-DDI	non-DDI	non-DDI	4.07e-45	1	non-DDI	non-DDI	non-DDI	non-DDI	4.28e-44	1
32	O-M-2	1	O	non-DDI	non-DDI	non-DDI	non-DDI	5.16e-47	1
33	O-M-3	1	O	non-DDI	non-DDI	non-DDI	non-DDI	3.1e-42	1
34	O-L-1	1	O	non-DDI	non-DDI	non-DDI	non-DDI	6.27e-52	1	non-DDI	non-DDI	non-DDI	non-DDI	3.54e-50	1
35	O-L-2	1	O	non-DDI	non-DDI	non-DDI	non-DDI	2.3e-57	1
36	O-L-3	1	O	non-DDI	non-DDI	non-DDI	non-DDI	3.81e-43	1
37	CA-VC-1	1	CA
38	CA-VC-2	1	CA
39	CA-VC-3	1	CA
40	CA-1	1	CA	DDI	DDI	DDI	DDI	1	2.45e-83	DDI	DDI	DDI	DDI	1	6.4e-92
41	CA-2	1	CA	DDI	DDI	DDI	DDI	1	9.89e-102
42	CA-3	1	CA	DDI	DDI	DDI	DDI	1	1.39e-88
43	CB-VC-1	1	CB
44	CB-VC-2	1	CB
45	CB-VC-3	1	CB
46	CB-1	1	CB	non-DDI	non-DDI	non-DDI	non-DDI	9.11e-58	1	non-DDI	non-DDI	non-DDI	non-DDI	1.1e-53	1
47	CB-2	1	CB	non-DDI	non-DDI	non-DDI	non-DDI	2.83e-64	1
48	CB-3	1	CB	non-DDI	non-DDI	non-DDI	non-DDI	6.24e-44	1
49	B-1 (no VC, cells only)	2	B
50	B-2 (no VC, cells only)	2	B
51	B-3 (no VC, cells only)	2	B
52	B-H-1	2	B	DDI	DDI	DDI	DDI	1	1.86e-35	DDI	DDI	DDI	DDI	1	1.79e-35
53	B-H-2	2	B	DDI	DDI	DDI	DDI	1	2.13e-37
54	B-H-3	2	B	DDI	DDI	DDI	DDI	1	6.22e-31
55	B-M-1	2	B	non-DDI	non-DDI	non-DDI	non-DDI	1.64e-14	1	non-DDI	non-DDI	DDI	non-DDI	0.295484	0.704516
56	B-M-2	2	B	non-DDI	non-DDI	DDI	DDI	1	5.35e-09
57	B-M-3	2	B	non-DDI	non-DDI	non-DDI	non-DDI	0.680426	0.319574
58	B-L-1	2	B	non-DDI	non-DDI	non-DDI	non-DDI	3.71e-19	1	non-DDI	non-DDI	non-DDI	non-DDI	7.29e-17	1
59	B-L-2	2	B	non-DDI	non-DDI	non-DDI	non-DDI	4.86e-14	1
60	B-L-3	2	B	non-DDI	non-DDI	non-DDI	non-DDI	2.24e-19	1
61	A-VC-1	2	A
62	A-VC-2	2	A
63	A-VC-3	2	A
64	A-H-1	2	A	DDI	DDI	DDI	DDI	1	3.02e-122	DDI	DDI	DDI	DDI	1	2.86e-125
65	A-H-2	2	A	DDI	DDI	DDI	DDI	1	2.36e-127
66	A-H-3	2	A	DDI	DDI	DDI	DDI	1	9.97e-126
67	A-M-1	2	A	DDI	DDI	DDI	DDI	1	3.25e-52	DDI	DDI	DDI	DDI	1	6.68e-57
68	A-M-2	2	A	DDI	DDI	DDI	DDI	1	1.31e-57
69	A-M-3	2	A	DDI	DDI	DDI	DDI	1	1.51e-59
70	A-L-1	2	A	DDI	non-DDI	DDI	DDI	1	9.16e-19	non-DDI	non-DDI	DDI	DDI	1	5.5e-12
71	A-L-2	2	A	non-DDI	non-DDI	DDI	DDI	1	1.85e-07
72	A-L-3	2	A	non-DDI	non-DDI	DDI	DDI	1	1.64e-08
73	E-VC-1	2	E
74	E-VC-2	2	E
75	E-VC-3	2	E
76	E-H-1	2	E	DDI	DDI	DDI	DDI	1	1.94e-123	DDI	DDI	DDI	DDI	1	4.32e-120
77	E-H-2	2	E	DDI	DDI	DDI	DDI	1	2.99e-124
78	E-H-3	2	E	DDI	DDI	DDI	DDI	1	3.54e-112
79	E-M-1	2	E	DDI	DDI	DDI	DDI	1	1.28e-70	DDI	DDI	DDI	DDI	1	5.41e-73
80	E-M-2	2	E	DDI	DDI	DDI	DDI	1	4.91e-81
81	E-M-3	2	E	DDI	DDI	DDI	DDI	1	5.74e-66
82	E-L-1	2	E	non-DDI	non-DDI	DDI	DDI	1	3.42e-07	DDI	non-DDI	DDI	DDI	1	1.43e-09
83	E-L-2	2	E	non-DDI	non-DDI	DDI	DDI	1	2.49e-08
84	E-L-3	2	E	DDI	non-DDI	DDI	DDI	1	2.26e-12
85	I-VC-1	2	I
86	I-VC-2	2	I
87	I-VC-3	2	I
88	I-H-1	2	I	non-DDI	DDI	DDI	DDI	1	2.92e-10	non-DDI	DDI	DDI	DDI	1	1.1e-11
89	I-H-2	2	I	non-DDI	DDI	DDI	DDI	1	5.87e-11
90	I-H-3	2	I	*inconclusive	DDI	DDI	DDI	1	3.01e-12								*undetermined (I-H-3)
91	I-M-1	2	I	non-DDI	non-DDI	non-DDI	non-DDI	5.47e-64	1	non-DDI	non-DDI	non-DDI	non-DDI	2.37e-46	1
92	I-M-2	2	I	non-DDI	non-DDI	non-DDI	non-DDI	3.52e-40	1
93	I-M-3	2	I	non-DDI	non-DDI	non-DDI	non-DDI	4.45e-44	1
94	I-L-1	2	I	non-DDI	non-DDI	non-DDI	non-DDI	6.63e-53	1	non-DDI	non-DDI	non-DDI	non-DDI	1.19e-62	1
95	I-L-2	2	I	non-DDI	non-DDI	non-DDI	non-DDI	3.19e-45	1
96	I-L-3	2	I	Excluded (Normalization QC flag)						Excluded (Normalization QC flag)
97	CA-VC-1	2	CA
98	CA-VC-2	2	CA
99	CA-VC-3	2	CA
100	CA-1	2	CA	DDI	DDI	DDI	DDI	1	2.27e-119	DDI	DDI	DDI	DDI	1	3.08e-122
101	CA-2	2	CA	DDI	DDI	DDI	DDI	1	1.55e-108
102	CA-3	2	CA	DDI	DDI	DDI	DDI	1	8.02e-136
103	CB-VC-1	2	CB
104	CB-VC-2	2	CB
105	CB-VC-3	2	CB
106	CB-1	2	CB	non-DDI	non-DDI	non-DDI	non-DDI	7.12e-28	1	non-DDI	non-DDI	non-DDI	non-DDI	2.71e-26	1
107	CB-2	2	CB	non-DDI	non-DDI	non-DDI	non-DDI	1.17e-31	1
108	CB-3	2	CB	non-DDI	non-DDI	non-DDI	non-DDI	3.91e-22	1
109	D-VC-1	3	D
110	D-VC-2	3	D
111	D-VC-3	3	D
112	D-H-1	3	D	DDI	DDI	DDI	DDI	1	1.68e-14	non-DDI	non-DDI	DDI	DDI	0.999986	1.33e-05
113	D-H-2	3	D	non-DDI	non-DDI	DDI	DDI	0.999875	0.00012531
114	D-H-3	3	D	non-DDI	non-DDI	non-DDI	non-DDI	0.000473662	0.999526
115	D-M-1	3	D	non-DDI	non-DDI	non-DDI	non-DDI	1.33e-22	1	non-DDI	non-DDI	non-DDI	non-DDI	1.94e-19	1
116	D-M-2	3	D	non-DDI	non-DDI	non-DDI	non-DDI	1.54e-24	1
117	D-M-3	3	D	non-DDI	non-DDI	non-DDI	non-DDI	1.78e-11	1
118	D-L-1	3	D	non-DDI	non-DDI	non-DDI	non-DDI	1.63e-27	1	non-DDI	non-DDI	non-DDI	non-DDI	2.99e-28	1
119	D-L-2	3	D	non-DDI	non-DDI	non-DDI	non-DDI	8.37e-26	1
120	D-L-3	3	D	non-DDI	non-DDI	non-DDI	non-DDI	9.72e-31	1
121	J-VC-1	3	J
122	J-VC-2	3	J
123	J-VC-3	3	J
124	J-H-1	3	J	non-DDI	non-DDI	non-DDI	non-DDI	7.65e-49	1	non-DDI	non-DDI	non-DDI	non-DDI	3.37e-37	1
125	J-H-2	3	J	non-DDI	non-DDI	non-DDI	non-DDI	5.35e-28	1
126	J-H-3	3	J	non-DDI	non-DDI	non-DDI	non-DDI	1.73e-37	1
127	J-M-1	3	J	non-DDI	non-DDI	non-DDI	non-DDI	6.87e-34	1	non-DDI	non-DDI	non-DDI	non-DDI	5.13e-34	1
128	J-M-2	3	J	non-DDI	non-DDI	non-DDI	non-DDI	1.95e-33	1
129	J-M-3	3	J	non-DDI	non-DDI	non-DDI	non-DDI	2.6e-36	1
130	J-L-1	3	J	non-DDI	non-DDI	non-DDI	non-DDI	6.8e-46	1	non-DDI	non-DDI	non-DDI	non-DDI	1.03e-41	1
131	J-L-2	3	J	non-DDI	non-DDI	non-DDI	non-DDI	3.37e-37	1
132	J-L-3	3	J	non-DDI	non-DDI	non-DDI	non-DDI	5.84e-47	1
133	K-VC-1	3	K
134	K-VC-2	3	K
135	K-VC-3	3	K
136	K-H-1	3	K	non-DDI	non-DDI	non-DDI	non-DDI	8.55e-38	1	non-DDI	non-DDI	non-DDI	non-DDI	1.81e-34	1
137	K-H-2	3	K	non-DDI	non-DDI	non-DDI	non-DDI	5.72e-32	1
138	K-H-3	3	K	non-DDI	non-DDI	non-DDI	non-DDI	1.54e-35	1
139	K-M-1	3	K	non-DDI	non-DDI	non-DDI	non-DDI	2.31e-30	1	non-DDI	non-DDI	non-DDI	non-DDI	1.54e-29	1
140	K-M-2	3	K	non-DDI	non-DDI	non-DDI	non-DDI	3.51e-36	1
141	K-M-3	3	K	non-DDI	non-DDI	non-DDI	non-DDI	1.27e-26	1
142	K-L-1	3	K	non-DDI	non-DDI	non-DDI	non-DDI	1.21e-18	1	non-DDI	non-DDI	non-DDI	non-DDI	1.21e-26	1
143	K-L-2	3	K	non-DDI	non-DDI	non-DDI	non-DDI	1.55e-38	1
144	K-L-3	3	K	non-DDI	non-DDI	non-DDI	non-DDI	1.53e-25	1
145	N-VC-1	3	N
146	N-VC-2	3	N
147	N-VC-3	3	N
148	N-H-1	3	N	non-DDI	non-DDI	non-DDI	non-DDI	7.75e-09	1	non-DDI	non-DDI	non-DDI	non-DDI	1.18e-33	1
149	N-H-2	3	N	non-DDI	non-DDI	non-DDI	non-DDI	1.09e-15	1
150	N-H-3	3	N	non-DDI	non-DDI	non-DDI	non-DDI	5.82e-18	1
151	N-M-1	3	N	non-DDI	non-DDI	non-DDI	non-DDI	1.87e-23	1	non-DDI	non-DDI	non-DDI	non-DDI	1.18e-27	1
152	N-M-2	3	N	non-DDI	non-DDI	non-DDI	non-DDI	4.06e-27	1
153	N-M-3	3	N	non-DDI	non-DDI	non-DDI	non-DDI	5.03e-28	1
154	N-L-1	3	N	non-DDI	non-DDI	non-DDI	non-DDI	4.53e-43	1	non-DDI	non-DDI	non-DDI	non-DDI	3.07e-63	1
155	N-L-2	3	N	non-DDI	non-DDI	non-DDI	non-DDI	1.95e-34	1
156	N-L-3	3	N	non-DDI	non-DDI	non-DDI	non-DDI	8.44e-34	1
157	CA-VC-1	3	CA
158	CA-VC-2	3	CA
159	CA-VC-3	3	CA
160	CA-1	3	CA	DDI	DDI	DDI	DDI	1	7.29e-65	DDI	DDI	DDI	DDI	1	1.54e-65
161	CA-2	3	CA	DDI	DDI	DDI	DDI	1	3.7e-66
162	CA-3	3	CA	DDI	DDI	DDI	DDI	1	2.3e-63
163	CB-VC-1	3	CB
164	CB-VC-2	3	CB
165	CB-VC-3	3	CB
166	CB-1	3	CB	non-DDI	non-DDI	non-DDI	non-DDI	1.24e-09	1	non-DDI	non-DDI	non-DDI	non-DDI	2.48e-12	1
167	CB-2	3	CB	non-DDI	non-DDI	non-DDI	non-DDI	7.87e-17	1
168	CB-3	3	CB	non-DDI	non-DDI	non-DDI	non-DDI	5.19e-12	1
169	P-VC-1	4	P
170	P-VC-2	4	P
171	P-VC-3	4	P
172	P-H-1	4	P	non-DDI	non-DDI	non-DDI	non-DDI	8.73e-35	1	non-DDI	non-DDI	non-DDI	non-DDI	1.18e-33	1
173	P-H-2	4	P	non-DDI	non-DDI	non-DDI	non-DDI	1.95e-32	1
174	P-H-3	4	P	non-DDI	non-DDI	non-DDI	non-DDI	9.78e-37	1
175	P-M-1	4	P	non-DDI	non-DDI	non-DDI	non-DDI	1.78e-34	1	non-DDI	non-DDI	non-DDI	non-DDI	1.18e-27	1
176	P-M-2	4	P	non-DDI	non-DDI	non-DDI	non-DDI	2.73e-17	1
177	P-M-3	4	P	non-DDI	non-DDI	non-DDI	non-DDI	2.25e-33	1
178	P-L-1	4	P	non-DDI	non-DDI	non-DDI	non-DDI	2.47e-65	1	non-DDI	non-DDI	non-DDI	non-DDI	3.07e-63	1
179	P-L-2	4	P	non-DDI	non-DDI	non-DDI	non-DDI	2.57e-72	1
180	P-L-3	4	P	non-DDI	non-DDI	non-DDI	non-DDI	5.58e-54	1
181	Q-VC-1	4	Q
182	Q-VC-2	4	Q
183	Q-VC-3	4	Q
184	Q-H-1	4	Q	DDI	DDI	DDI	DDI	1	1.12e-11	DDI	DDI	DDI	DDI	1	4.93e-18
185	Q-H-2	4	Q	DDI	DDI	DDI	DDI	1	2.32e-18
186	Q-H-3	4	Q	DDI	DDI	DDI	DDI	1	5.19e-23
187	Q-M-1	4	Q	non-DDI	non-DDI	non-DDI	non-DDI	3.92e-12	1	non-DDI	non-DDI	non-DDI	non-DDI	8.2e-11	1
188	Q-M-2	4	Q	non-DDI	non-DDI	non-DDI	non-DDI	5.46e-14	1
189	Q-M-3	4	Q	non-DDI	non-DDI	non-DDI	non-DDI	6.83e-08	1
190	Q-L-1	4	Q	non-DDI	non-DDI	non-DDI	non-DDI	2.35e-23	1	non-DDI	non-DDI	non-DDI	non-DDI	1.27e-19	1
191	Q-L-2	4	Q	non-DDI	non-DDI	non-DDI	non-DDI	6.49e-18	1
192	Q-L-3	4	Q	non-DDI	non-DDI	non-DDI	non-DDI	1.76e-18	1
193	R-VC-1	4	R
194	R-VC-2	4	R
195	R-VC-3	4	R
196	R-H-1	4	R	DDI	DDI	DDI	DDI	1	6.25e-68	DDI	DDI	DDI	DDI	1	2.13e-54
197	R-H-2	4	R	DDI	DDI	DDI	DDI	1	1.01e-27
198	R-H-3	4	R	DDI	DDI	DDI	DDI	1	3.93e-52
199	R-M-1	4	R	non-DDI	non-DDI	non-DDI	non-DDI	4.11e-13	1	non-DDI	non-DDI	non-DDI	non-DDI	9.45e-18	1
200	R-M-2	4	R	non-DDI	non-DDI	non-DDI	non-DDI	7.75e-21	1
201	R-M-3	4	R	non-DDI	non-DDI	non-DDI	non-DDI	2.4e-21	1
202	R-L-1	4	R	non-DDI	non-DDI	non-DDI	non-DDI	2.54e-33	1	non-DDI	non-DDI	non-DDI	non-DDI	1.05e-34	1
203	R-L-2	4	R	non-DDI	non-DDI	non-DDI	non-DDI	2.21e-34	1
204	R-L-3	4	R	non-DDI	non-DDI	non-DDI	non-DDI	1.11e-37	1
205	CC-VC-1	4	CC
206	CC-VC-2	4	CC
207	CC-VC-3	4	CC
208	CC-1	4	CC	DDI	DDI	DDI	DDI	1	1.15e-46	DDI	DDI	DDI	DDI	1	1.07e-47
209	CC-2	4	CC	DDI	DDI	DDI	DDI	1	4.49e-41
210	CC-3	4	CC	DDI	DDI	DDI	DDI	1	3.92e-54

## Sheet: Lab 1 & 2 (repeat_result2)
Sample ID	Individual Analysis											Grouped Analysis (one group)
red = different to GU; green = same result as GU	PA (Heatmap)	HCA (Dendogramm)	PCA (Principal component analysis)	Call in Online tool	DDI Probability	NDDI Probability	Substance Overall	QC flagged in nSolver	Imaging QC	Binding Density QC	Viability MTT	PA (Heatmap)	HCA (Dendogramm)	PCA (Principal component analysis)	Overall	DDI Probability	NDDI Probability
CC-1#7	DDI	DDI	DDI	DDI	1	1.61e-74	DDI				52.2	DDI	DDI	DDI	DDI	1	9.03e-66
CC-2#7	DDI	DDI	DDI	DDI	1	6.41e-71
CC-3#7	DDI	DDI	DDI	DDI	1	3.8e-52
R-H-1	DDI	DDI	DDI	DDI	1	8.5e-97	DDI				43.9	DDI	DDI	DDI	DDI	1	6.12e-93
R-H-2	DDI	DDI	DDI	DDI	1	5.12e-84
R-H-3	DDI	DDI	DDI	DDI	1	3.92e-95
R-M-1	DDI	DDI	DDI	DDI	1	4.8e-54					72.3	DDI	DDI	DDI	DDI	1	2.56e-24
R-M-2	DDI	DDI	*inconclusive	DDI	0.999969	3.07e-05
R-M-3	DDI	Non-DDI	DDI	DDI	1	1.05e-13
R-L-1	DDI	DDI	DDI	DDI	1	8.52e-30					79	DDI	DDI	DDI	DDI	1	6.49e-17
R-L-2	Inconclusive	Non-DDI	Non-DDI	Non-DDI	0.521653	0.478347
R-L-3	DDI	DDI	Non-DDI	DDI	1	4.88e-20
CA-1 #8	DDI	DDI	DDI	DDI	1	1.44e-152	DDI				51.4	DDI	DDI	DDI	DDI	1	1.52e-150
CA-2 #8	DDI	DDI	DDI	DDI	1	1.33e-152
CA-3 #8	DDI	DDI	DDI	DDI	1	1.64e-146
CB-1 #8	Non-DDI	Non-DDI	Non-DDI	DDI	2.3e-25	1	Non-DDI				85.8	Non-DDI	Non-DDI	Non-DDI	Non-DDI	6.9e-29	1
CB-2 #8	Non-DDI	Non-DDI	Non-DDI	DDI	3.13e-29	1
CB-3 #8	Non-DDI	Non-DDI	Non-DDI	DDI	6.49e-32	1
I-H1	Non-DDI	Non-DDI	Non-DDI	Non-DDI	3.37e-11	1	? Non-DDI				53	Non-DDI	Non-DDI	Non-DDI	Non-DDI	1.89e-05	1
I-H2	Non-DDI	Non-DDI	Non-DDI	Non-DDI	0.000217156	0.999783
I-H3	Inconclusive	Non-DDI	Non-DDI	Non-DDI	0.540762	0.459238
I-M1	Non-DDI	Non-DDI	Non-DDI	Non-DDI	4.66e-37	1					65	Non-DDI	Non-DDI	Non-DDI	Non-DDI	3.04e-38	1
I-M2	Non-DDI	Non-DDI	Non-DDI	Non-DDI	1.64e-39	1
I-M3	Non-DDI	Non-DDI	Non-DDI	Non-DDI	5.17e-38	1
I-L1	Non-DDI	Non-DDI	Non-DDI	Non-DDI	4.57e-49	1					94	Non-DDI	Non-DDI	Non-DDI	Non-DDI	1.03e-49	1
I-L2	Non-DDI	Non-DDI	Non-DDI	Non-DDI	5.95e-51	1
I-L3	Non-DDI	Non-DDI	Non-DDI	Non-DDI	3.39e-49	1
N-H1	Non-DDI	Non-DDI	Non-DDI	Non-DDI	4.92e-55	1	Non-DDI				44	Non-DDI	Non-DDI	Non-DDI	Non-DDI	4.7e-56	1
N-H2	Non-DDI	Non-DDI	Non-DDI	Non-DDI	1.18e-55	1
N-H3	Non-DDI	Non-DDI	Non-DDI	Non-DDI	1.92e-57	1
N-M1	Non-DDI	Non-DDI	Non-DDI	Non-DDI	1.44e-44	1					52.2	Non-DDI	Non-DDI	Non-DDI	Non-DDI	7.37e-45	1
N-M2	Non-DDI	Non-DDI	Non-DDI	Non-DDI	1.8e-49	1
N-M3	Non-DDI	Non-DDI	Non-DDI	Non-DDI	1.94e-40	1
N-L1	Non-DDI	Non-DDI	Non-DDI	Non-DDI	7.63e-58	1					88.7	Non-DDI	Non-DDI	Non-DDI	Non-DDI	1.61e-42	1
N-L2	Non-DDI	Non-DDI	Non-DDI	Non-DDI	1.83e-33	1
N-L3	Non-DDI	Non-DDI	Non-DDI	Non-DDI	1.29e-35	1
PG samples
CC-M1 #PG	DDI	DDI	DDI	DDI	1	2.96e-101	DDI				61.27	DDI	DDI	DDI	DDI	1	4.82e-103
CC-M2 #PG	DDI	DDI	DDI	DDI	1	3.09e-100
CC-M3 #PG	DDI	DDI	DDI	DDI	1	6.13e-108
Q - 40 - 1	DDI	DDI	DDI	DDI	1	2.76e-71	DDI				44.44	DDI	DDI	DDI	DDI	1	5.54e-68
Q - 40 - 2	DDI	DDI	DDI	DDI	1	2.91e-65
Q - 40 - 3	DDI	DDI	DDI	DDI	1	3.72e-67
Q - 30 - 1	DDI	DDI	DDI	DDI	1	3.31e-54					61.93	DDI	DDI	DDI	DDI	1	7.58e-48
Q - 30 - 2	DDI	DDI	DDI	DDI	1	6.86e-34
Q - 30 - 3	DDI	DDI	DDI	DDI	1	2.08e-55
Q - 20 - 1	DDI	DDI	DDI	DDI	1	1.76e-15					79.9	DDI	DDI	DDI	DDI	1	7.56e-26
Q - 20 - 2	DDI	DDI	DDI	DDI	1	3.86e-29
Q - 20 - 3	DDI	DDI	DDI	DDI	1	9.07e-33
CA - M - 1	DDI	DDI	DDI	DDI	1	1.7e-106	DDI				68.88	DDI	DDI	DDI	DDI	1	7.45e-98
CA - M - 2	DDI	DDI	DDI	DDI	1	9.01e-92
CA - M - 3	DDI	DDI	DDI	DDI	1	2.96e-95
CB - M - 1	Non-DDI	Non-DDI	Non-DDI	Non-DDI	7.07e-29	1	Non-DDI				93.75	Non-DDI	Non-DDI	Non-DDI	Non-DDI	1.44e-27	1
CB - M - 2	Non-DDI	Non-DDI	Non-DDI	Non-DDI	7.68e-28	1
CB - M - 3	Non-DDI	Non-DDI	Non-DDI	Non-DDI	9.82e-26	1
N - 100 - 1	broken Eppi	-	-	-	-	-	Non-DDI				54.73	Non-DDI	Non-DDI	Non-DDI	Non-DDI	5.05e-57	1
N - 100 - 2	Non-DDI	Non-DDI	Non-DDI	Non-DDI	5.83e-58	1
N - 100 - 3	Non-DDI	Non-DDI	Non-DDI	Non-DDI	6.48e-54	1
N - 60 - 1	Non-DDI	Non-DDI	Non-DDI	Non-DDI	3.85e-41	1					79.64	Non-DDI	Non-DDI	Non-DDI	Non-DDI	4e-41	1
N - 60 - 2	Non-DDI	Non-DDI	Non-DDI	Non-DDI	4.26e-42	1
N - 60 - 3	Non-DDI	Non-DDI	Non-DDI	Non-DDI	2.14e-40	1
N - 30 - 1	Non-DDI	Non-DDI	Non-DDI	Non-DDI	1.56e-48	1					92.84	Non-DDI	Non-DDI	Non-DDI	Non-DDI	1.84e-46	1
N - 30 - 2	Non-DDI	Non-DDI	Non-DDI	Non-DDI	1.86e-45	1
N - 30 - 3	Non-DDI	Non-DDI	Non-DDI	Non-DDI	1.45e-45	1
